# Supplementary material for: Predicting individual cases of major adolescent psychiatric conditions with artificial intelligence
Source: Transl Psychiatry. 2023 Oct 10;13:314. doi: 10.1038/s41398-023-02599-9 (PMC10564881; doi:10.1038/s41398-023-02599-9)
Supplement: Supplementary file 2 — Supplementary Table 2 [file 41398_2023_2599_MOESM2_ESM.xlsx]

## Sheet: Child Measures
Child Battery
Domain	Measure	Abbreviation(s) COINS	Abbreviation(s) LORIS	Description	Reference	Age
Cognitive Testing	NIH Toolbox	NIH, NIH_Scores	NIH, NIH_Scores	NIH Toolbox is a multidimensional set of brief measures assessing cognitive, emotional, motor and sensory function from ages 3 to 85, meeting the need for a standard set of measures that can be used as a “common currency” across diverse study designs and settings.	Gershon, R. C., Wagster, M. V., Hendrie, H. C., Fox, N. A., Cook, K. F., & Nowinski, C. J. (2013). NIH Toolbox for Assessment of Neurological and Behavioral Function. Neurology, 80, S2-S6.	All participants
	Adaptive Cognitive Evaluation	ACE_Boxed, ACE_BRT, ACE_Flanker, ACE_SAAT, ACE_Spatial_Span_B, ACE_Spatial_Span_F	ACE_Boxed, ACE_BRT, ACE_Flanker, ACE_SAAT, ACE_Spatial_Span_B, ACE_Spatial_Span_F	Mobile cognitive control assessment battery containing standard tests that assess different aspects of cognitive control (attention, working memory, and goal management), modified by incorporating adaptive algorithms, immersive graphics, video tutorials, motivating feedback, and a user-friendly interface.	https://neuroscape.ucsf.edu/technology/	All participants
	Temporal Discounting Task	TempDisc	TempDisc	The task is a short delay discounting task that provides an estimate of an individual’s discount rate (k) and effective delay 50% (ED50) in 5 discrete-choice questions. This task takes usually takes about 40 seconds to complete.	Koffarnus, M. N., & Bickel, W. K. (2014). A 5-trial adjusting delay discounting task: Accurate discount rates in less than one minute. Experimental and Clinical Psychopharmacology, 22(3), 222-228. doi: 10.1037/a0035973	All participants
	Wechsler Intelligence Scale for Children - V	WISC	WISC	The WISC-V is a measure of cognitive function in children and adolescents. Participants will complete the 10 core subtests: similarities, vocabulary, blocks, matrix, figure weights, digit span, coding, symbol search, visual puzzles, and pictures span.	Wechsler, D. (2014). The Wechsler intelligence scale for children—fifth edition. San Antonio, TX: The Psychological Corporation.	Participants ages 6-17
	Wechsler Adult Intelligence Scale-IV	WAIS, WAIS_Abb	WAIS, WAIS_Abb	The WAIS-IV is a measure of cognitive function in older adolescents and adults.	Wechsler, D. (2008). Wechsler Adult Intelligence Scale—Fourth Edition. San Antonio, TX: Pearson.	Participants age 17+
	Kaufman Brief Intelligence Test-II	KBIT	KBIT	All participants under age 6 years will be administered the KBIT-II as a brief measure of verbal and non-verbal intellectual function and ability.	Kaufman, A. S., & Kaufman, N. S. (2004). Kaufman Brief Intelligence Test -II. Bloomington, MN: Pearson.	Participants age 5 or with IQ below 70
	Wechsler Individual Achievement Test - III	WIAT	WIAT	All subjects will be administered a test of academic achievement (WIAT) The Wechsler Individual Achievement Test is a comprehensive yet flexible measurement tool useful for achievement skills assessment, learning disability diagnosis, special education placement, and clinical appraisal for preschool children through adults. Norms allow for assessment of those from ages 4 to 85. This test can be e…	Wechsler, D. (2005). Wechsler Individual Achievement Test 2nd Edition (WIAT II). London: The Psychological Corporation.	All participants
Language Tasks	Clinical Evaluation of Language Fundamentals	CELF_Full_5to8	CELF_Full_5to8	A language test measuring Receptive Language, Expressive Language, Language Structure and Language Content	Wiig, E.H., Secord, W.A., & Semel, E. (2013) Clinical Evaluation of Language Fundamentals – Fifth Edition. Pearson, San Antonio, TX.	Participants ages 5-8 that complete the follow up leanguage evaluation
	Clinical Evaluation of Language Fundamentals	CELF_Full_9to21	CELF_Full_9to21	A language test measuring Receptive Language, Expressive Language, Language Structure and Language Content	Wiig, E.H., Secord, W.A., & Semel, E. (2013) Clinical Evaluation of Language Fundamentals – Fifth Edition. Pearson, San Antonio, TX.	Participants ages 9-21 that complete the follow up leanguage evaluation
	Clinical Evaluation of Language Fundamentals - Metalinguistics	CELF_Meta	CELF_Meta	Assessment to measure higher-level language skills	Wiig, E. H., & Secord, W. (2014). Clinical evaluation of language fundamentals Metalinguistics. Bloomington, MN: Pearson.	Participants ages 9-21 that complete the follow up leanguage evaluation
	Expressive Vocabulary Test	EVT	EVT	A measure of expressive vocabulary and word retrieval for Standard American English	Williams, K. T. (1997). Expressive vocabulary test second edition (EVT™ 2). J. Am. Acad. Child Adolesc. Psychiatry, 42, 864-872.	Participants ages 5-21 that complete the follow up leanguage evaluation
	Peabody Picture Vocabulary Test	PPVT	PPVT	A measure of receptive vocabulary for Standard American English	Dunn, L. M., Dunn, L. M., Bulheller, S., & Häcker, H. (1965). Peabody picture vocabulary test. Circle Pines, MN: American Guidance Service.	Participants ages 5-21 that complete the follow up leanguage evaluation
	Goldman-Fristoe Test of Articulation - III	GFTA	GFTA	The test provides information about a child’s articulation ability by sampling both spontaneous and imitative sound production. Use this test to measure articulation of consonant sounds, determine types of misarticulation, and compare individual performance to national, gender-differentiated norms.	Goldman, R. and Fristoe, M. (2015) Goldman-Fristoe Test of Articulation – Third Edition (GFTA-3). Circle Pines, MN: American Guidance Service, Inc.	All participants
	Comprehensive Test of Phonological Processing – II	CTOPP	CTOPP	The CTOPP-2 can be used to help evaluate phonological processing abilities as a prerequisite to reading fluency. Participants will be administered the non-word repetition, elision, blending, object fluency, letter fluency, and number fluency subtests.	Wagner, R., Torgesen, J, Rashotte, C., and Pearson, N.A. (2013) CTOPP-2 Comprehensive Test of Phonological Processing, Second Edition. Austin, TX: Pro-Ed.	All participants
	Test of Word Reading Efficiency - II	TOWRE	TOWRE	The TOWRE is a measure of an individual’s ability to pronounce printed words (Sight Word Efficiency) and phonemically regular non-words (Phonemic Decoding Efficiency) accurately and fluently. Because it can be administered very quickly, the test provides an efficient means of monitoring the growth of two kinds of word reading skill that are critical in the development of overall reading ability.	Torgesen, J., Wagner, R., and Rashotte, C. (2012) TOWRE-2: Test of Word Reading Efficiency-Second Edition. Austin, TX: Pro-Ed.	All participants aged 6+
	Clinical Evaluation of Language Fundamentals Screening Test	CELF	CELF	The CELF-5 Screening Test helps quickly determine if a student needs further testing to identify a language disorder.	Wiig, E.H., Secord, W.A., & Semel, E. (2013) Clinical Evaluation of Language Fundamentals – Fifth Edition. Pearson, San Antonio, TX.	All participants
Interview of Emotional and Psychological Function	Kiddie Schedule for Affective Disorders and Schizophrenia	KSADS	Diagnosis_KSADS	The K-SADS is a semi-structured diagnostic interview designed to assess current and past episodes of psychopathology in children and adolescents according to DSM-IV criteria. Probes and objective criteria are provided to rate individual symptoms. An experienced research clinician or social worker will administer the K-SADS.	Kaufman, J., et al. (1997). Schedule for affective disorders and schizophrenia for school-age children-resent and lifetime version (K-SADS-PL): Initial reliability and validity data. Journal of the American Academy of Child & Adolescent Psychiatry, 36(7), 980-988.	All participants
	Negative Life Events Scale	NLES_SR	NLES_SR	This scale focuses on family, community, and school-based stressors that children may be exposed to and are known to be related to negative physical and mental health outcomes. Children are asked to rate whether the event occurred and their level of resulting stress.	Sandler, I.N., Wolchik, S.A., Braver, S.L. & Fogas, B. (1991). Stability and quality of life events and psychological symptomatology in children of divorce. American Journal of Community Psychology, 19(4), 501-520.	Ages 8-21
Neurologic Function	Electro-encephalography	EEG_Track	EEG_Track	Participants will be asked to complete EEG with an eye-tracking session. Participants will receive a subset battery of cognitive task paradigms examining functions such as attention, perception, inhibitory control, and decision-making. Any number of these paradigms can be included so that the maximum number will be completed within the allotted data collection interval. During the acquisition of …	Niedermeyer, E. and da Silva, F.L. (2004). Electroencephalography: Basic Principles, Clinical Applications, and Related Fields. Lippincot Williams & Wilkins.	All participants
Physiologic Function	Physical Measures	Physical	Physical	We will collect blood pressure, heart rate, height, weight and waist and hip measurements for both children and adults.	Project Developed	All Participants
Physical Fitness and Status	Treadmill Test	Fitness_Aerobic, Fitness_Endurance	Fitness_Aerobic, Fitness_Endurance	Cardiovascular fitness will be assessed using the NHANES treadmill protocol Participants ages 6-11 complete a treadmill endurance test. Participants 12-21 complete an aerobic fitness treadmill test.	https://www.cdc.gov/nchs/data/nhanes/nhanes_03_04/cv_99-04.pdf	Participants 6+
	FitnessGram	FGA, FGC	FGA, FGC	FitnessGram is a widely used health related physical fitness assessment measuring five different parameters including aerobic capacity, muscular strength, muscular endurance, flexibility, and body composition. Participants 18+ complete a slightly modified version of the protocol.	www.fitnessgram.net/ www.cooperinstitute.org/fitnessgram	All participants
	Body Composition	BIA	BIA	BIA, or bioelectric impedance analysis, is a fast, accurate and safe way to measure key body composition elements, including BMI, fat, muscle, and water content	https://www.rjlsystems.com/	All participants
	Physical Activity Questionnaire for Older Children	PAQ_C	PAQ_C	The Physical Activity Questionnaire for Children (PAQ-C) seeks information on children's participation in vigorous activities over the last 7 days. A checklist is used to determine if a child engages in physical activity during a given time period, such as the weekend or a weekday No information is collected in regards to duration of participation, moderate or low intensity activities, or non-org…	Janz, K. F., Lutuchy, E.M., Wenthe, P. & Levy, S.M. (2008). Measuring activity in children and adolescents using self-report: PAC-Q and PAQ-A. Medicine & Science In Sports & Exercise, 40(4), 767-772.	Ages 8-14
	Physical Activity Questionnaire for Adolescents	PAQ_A	PAQ_A	The PAQ-A (a slightly modified version of the PAQ-C with the “recess” item removed) is a self-administered, 7-day recall instrument. It was developed to assess general levels of physical activity for high school students in grades 9 to 12 and approximately 14 to 19 years of age. The PAQ-A can be administered in a classroom setting and provides a summary physical activity score derived from eight …	Kowalski, K.C., Crocker, P.R., Faulkner, R.A. (2007). Validation of the Physical Activity Questionnaire for Older Children. Pediatric Exercise Science, 9, 174-186	Ages 14-21
	Food Frequency Questionnaire-Screening Form	FFQ	FFQ	Screening tool designed to assess children's intake by food group, with outcomes measured in number of servings. The focus of these tools is on intake of fruit and fruit juices, vegetables, potatoes (including French fries), whole grains, meat/poultry/fish, dairy, legumes, saturated fat, "added sugars" (in sweetened cereals, soft drinks, and sweets), glycemic load and glycemic index. A secondary …	Block G, Hartman AM, Dresser CM, Carroll MD, Gannon J, Gardner L. A data-based approach to diet questionnaire design and testing. Am J Epidemiol 1986; 124:453-469.	Ages 5-21
	Edinburgh Handedness	EHQ	EHQ	The Edinburgh Handedness Inventory is a measurement scale used to assess the dominance of a person's right or left hand in everyday activities. The inventory can be used by an observer assessing the person, or by a person self-reporting hand use.	Oldfield, R.C. (1971). The assessment and analysis of handedness: The Edinburgh inventory. Neuropsychologia, 9(1), 97-113.	All participants
Motor Skills	Grooved Pegboard	Pegboard	Pegboard	This manipulative dexterity test contains twenty-five holes with randomly positioned slots and pegs which have a key along one side. Pegs must be rotated to match the hole before they can be inserted. This procedure measures performance speed in a fine motor task by examining both sides of the body, inferences may be drawn regarding possible lateral brain damage.	http://lafayetteevaluation.com/products/grooved-pegboard	All participants
Vision	Ishihara Color Vision Test	ColorVision	ColorVision	The Ishihara Color Vision Test is a color perception test for red-green color deficiencies. The test consists of either 24 plates containing a circle of dots in various sizes and colors. Within the pattern are dots that form a number visible to those with normal color vision and invisible, or difficult to see, for those with red-green color vision defect.	Ishihara, S. The Series of Plates Designed as a Test for Color-Deficiency. Tokyo, Japan: Kanehara Trading Inc. (1936).	All participants
Medical Status Measures	Peterson Puberty Scale	PPS	PPS	The Peterson Puberty Scale is an adaptation of an interview-based puberty-rating scale by Petersen, and includes scores for each of five items rating physical development, an overall maturation measure, and a categorical maturation score. It is designed to be non-invasive, not requiring the use of pictures.	Petersen, A., Crockett, L., Richards, M., & Boxer, A. (1988). "A self-report measure of pubertal status: Reliability, validity, and initial norms." Journal of Youth and Adolescence, 17(2), 117-133.	Parents of Participants ages 6-10, participants ages 11+
	Drug Screen	DrugScreen	DrugScreen	Participants completing the MRI protocol are requested to complete a drug screen prior to the scan. Participants can opt out of this test.		Participants ages 11+ completing the MRI protocol
	Pregnancy Test	Pregnancy	Pregnancy	Female participants completing the MRI protocol are requested to complete a drug screen prior to the scan. Participants can opt out of this test.		Female participants ages 11+ completing the MRI protocol
Questionnaire Measures of Emotional and Cognitive Status	Adult Self Report	ASR	ASR	The ASR is a self-administered instrument that examines diverse aspects of adaptive functioning and problems.	Achenbach T., Rescorla, L. (2003). Manual for the ASEBA Adult Forms & Profiles. Burlington, VT: University of Vermont, Research Center for Children, Youth, and Families.	Adult participants ages 18+
	Youth Self Report	YSR	YSR	Youth (ages 11-18) rate themselves for how true each item is now or has been during the past 6 months, using the same 3-point scale as the CBCL 6-18 and the TRF. YSR also has 14 socially desirable items that most youths endorse about themselves.	Achenbach, T. M. (1991). Manual for the Youth Self-Report and 1991 profile. Burlington, VT: University of Vermont, Department of Psychiatry.	Participants ages 11-17
	Mood and Feelings Questionnaire – Long Version	MFQ_SR	MFQ_SR	The MFQ consists of a series of descriptive phrases regarding how the subject has been feeling or acting recently. Codings reflect whether the phrase was descriptive of the subject most of the time, sometimes, or not at all in the past two weeks.	Angold, A., Costello, E. J., Messer, S. C., Pickles, A., Winder, F., & Silver, D. (1995) The development of a short questionnaire for use in epidemiological studies of depression in children and adolescents. International Journal of Methods in Psychiatric Research, 5, 237 - 249.	Participants 8+
	Screen for Child Anxiety Related Disorders - Self-report	SCARED_SR	SCARED_SR	The SCARED is a child and parent self-report instrument used to screen for childhood anxiety disorders including general anxiety disorder, separation anxiety disorder, panic disorder, and social phobia. In addition, it assesses symptoms related to school phobias.	Birmaher, B., Brent, D. A., Chiappetta, L., Bridge, J., Monga, S., & Baugher, M. (1999). Psychometric properties of the Screen for Child Anxiety Related Emotional Disorders (SCARED): a replication study. Journal of the American Academy of Child and Adolescent Psychiatry, 38(10), 545-553.	Participants 8+
	Conners ADHD Rating Scales - Self Report Short Form	C3SR	C3SR	The Conners ADHD Rating Scale is an instrument that uses self-report ratings to help assess attention deficit/hyperactivity disorder (ADHD) and evaluate problem behavior in children and adolescents.	Conners, C.K. (2001). Conners’ Rating Scales-Revised. North Tonawanda, NY: Multi-Health Systems, Inc.	Participants age 8-21
	Affective Reactivity Index – Self Report	ARI_S	ARI_S	The Affective Reactivity Index- Self Report is a concise scale for the dimensional assessment of irritability.	Stringaris, A., Goodman, R., Ferdinando, S., Razdan, V., Muhrer, E., Leibenluft, E., & Brotman, M. (2012). The Affective Reactivity Index: A concise irritability scale for clinical and research settings. Journal of Child Psychology and Psychiatry. 53(11) pp. 1109-1117.	All participants
	Columbia Suicide Severity Rating Scale	CSSRS	CSSRS	The Columbia Suicide Severity Rating Scale is a 6-item scale used to assess the severity of suicidal thoughts and behaviors. It is administered by a clinician as an interview, only to those participants who screen positive for suicidal thoughts or behaviors.	Posner, K., Brown, G.K., Stanley, B., Brent, D.A., Yershova, K.V., Oquendo, M.A., Currier, G.W., Melvin, G., Greenhill, L., Shen, S., & Mann, J.J., The Columbia-Suicide Severity Rating Scale: Initial Validity and Internal Consistency Findings From Three Multisite Studies With Adolescents and Adults American Journal of Psychiatry, 2011; 168:1266-1277.	All participants
	The Columbia Impairment Scale-Self Report Version	CIS_SR	CIS_SR	The CIS is a 13 item self report scale that assesses global functioning in domains of interpersonal relations, psychopathology, school performance, use of leisure time; monitors progress after 6 mo of treatment.	Bird, H. R., Shaffer, D., Fisher, P., & Gould, M. S. (1993). The Columbia Impairment Scale (CIS): Pilot findings on a measure of global impairment for children and adolescents. International Journal of Methods in Psychiatric Research.	All participants
	WHO Disability Assessment Schedule – Self Report	WHODAS_SR	WHODAS_SR	The WHODAS is a generic assessment instrument for health and disability. It assesses function across domains of cognition, mobility, self-care, getting along, life activities, and participation.	Gold, Liza H. "DSM-5 and the assessment of functioning: the World Health Organization Disability Assessment Schedule 2.0 (WHODAS 2.0)." Journal of the American Academy of Psychiatry and the Law Online 42.2 (2014): 173-181.	All Participants
	Inventory of Callous-Unemotional Traits	ICU_SR	ICU_SR	The Inventory of Callous-Unemotional Traits (ICUT) is a copyright protected 24-item questionnaire designed to provide a comprehensive assessment of callous and unemotional traits. These traits have proven to be important for designating a distinct subgroup group of antisocial and aggressive youth. The ICUT has three subscales: Callousness, Uncaring, and Unemotional	Essau, C.A., Sasagawa, S., & Frick, P.J. (2006). Callous-unemotional traits in a community sample of adolescents. Assessment, 132, 454-469.	All participants
	Positive and Negative Affect Schedule	PANAS	PANAS	The Positive and Negative Affect Schedule (PANAS) comprises two mood scales, one that measures positive affect and the other which measures negative affect. Used as a psychometric scale, the PANAS can show relations between positive and negative affect with personality stats and traits. Ten descriptors are used for each PA scale and NA to define their meanings. Participants in the PANAS are requi…	Watson, D., Clark, L. A., & Tellegen, A. (1988). Development and validation of brief measures of positive and negative affect: The PANAS scales. Journal of Psychology, 54(6), 1063-1070.	All participants
Questionnaire Measures of Substance Use & Addiction	Fagerstrom Test for Nicotine Dependence	FTND	FTND	The FTND is a self-administered questionnaire that consists of 6 questions, and examines nicotine consumption and intake habits in those that smoke cigarettes. It is used as a screening instrument that assesses nicotine dependence in adults who are currently smokers or have been in the past two years. Level of nicotine dependence is scored on a scale from 0-10, with 0-2: very low dependence and 8…	Heatherton TF, Kozlowski LT, Frecker RC, Fagerstrom KO (1991). The Fagerstrom Test for Nicotine Dependence: A revision of the Fagerstrom Tolerance Questionnaire. British Journal of Addictions, 86, 1119-27.	Participants ages 18+
	Alcohol Use Disorders Identification Test	AUDIT	AUDIT	The AUDIT is a simple, 10-item form developed by the World Health Organization to screen for problem or hazardous alcohol use in a clinical setting.	Saunders, J.B., Aasland, O.G., Babor, T.F., de la Fuente, J.R. and Grant, M. (1993). Development of the Alcohol Use Disorders Identification Test (AUDIT): WHO collaborative project on early detection of persons with harmful alcohol consumption. II. Addiction, 88, 791-804.	Participants age 11+
	Modified Fagerstrom Tolerance Questionnaire-Adolescents	FTQA	FTQA	This self-administered questionnaire consists of 7 questions, and is a modified version of the FTND that aims to assess nicotine tolerance in adolescents.	Prokhorov, A.V., Pallonen, U.E., Fava, J.L., Ding, L., Niaura, R. (1996). Measuring nicotine dependence among high-risk adolescent smokers. Addict Behav, 21 (1), 117-127.	Participants ages 13-17
	European School Survey Project on Alcohol and Other Drugs	ESPAD	ESPAD	The European School Survey Project on Alcohol and Other Drugs (ESPAD) is an adaptive questionnaire. It consists of a 16-question drug and alcohol screening form and additional follow up questions only for substances that a participant endorses.	Hibell, B., Guttormsson, U., Ahlström, S., et al. (2012), The 2011 ESPAD Report: substance use among students in 36 European countries. The Swedish Council for Information on Alcohol and Other Drugs (CAN), Stockholm, Sweden	Participants ages 10 +
	Internet Addiction Test	IAT	IAT	The Internet Addiction Test (IAT) is a 20-item scale that measures characteristics and behaviors associated with compulsive use of the Internet that include compulsivity, escapism, and dependency. Questions also assess problems related to addictive use in personal, occupational, and social functioning.	Young, K. S. (1998) Internet addiction: The emergence of a new clinical disorder. CyberPsychology and Behavior, 1(3), 237-244.	All participants
	Yale Food Addiction Scale	YFAS, YFAS_C	YFAS, YFAS_C	The Yale Food Addiction Scale is a measure that has been developed to identify those who are most likely to be exhibiting markers of substance dependence with the consumption of high fat/high sugar foods. This 25-item self-report measure includes mixed response categories (dichotomous and Likert-type format). A food addiction symptom (e.g., tolerance, withdrawal, loss of control) count can be obt…	Gearhardt, A.N., Corbin, W.R., & Brownell, K.D. (2009). Preliminary validation of the Yale Food Addiction Scale. Appetite, 52, 430-436.	Participants ages 5-16 will complete the YFAS-Child.Participants 17+ will complete the YFAS.
Questionnaire Measures of Family Structure, Stress, and Trauma	Children’s Perception of Interparental Conflict	CPIC	CPIC	Guided by Grych and Fincham's theoretical framework for investigating the relation between interparental conflict and child adjustment, The Children's Perception of Interparental Conflict Scale (CPIC) was developed to assess children's views of several aspects of marital conflict.	Grych, J.H., Seid, M. , & Fincham, F.D. (1992). Assessing marital conflict from the child's perspective: The Children's Perception of Interparental Conflict Scale. Child Development, 63, 558-572.	Age 8-21
	Alabama Parenting Questionnaire	APQ_SR	APQ_SR	The APQ measures is a 42 item questionnaire measuring five domains of parenting that are relevant to the etiology and treatment of child externalizing problems: positive involvement, supervision/monitoring, use of positive discipline, consistency in the use of such discipline, and use of corporal punishment.	Essau, C.A., Sasagawa, S., & Frick, P.J. (2006). Psychometric properties of the Alabama Parenting Questionnaire. Journal of Child and Family Studies, 15, 597-616.	Age 6-21
	Children’s Coping Strategies Checklist-Revised	CCSC	CCSC	The CCSC is a self-report inventory in which children describe their coping efforts. The items were written to represent 11 dimensions of coping identified in a content analysis of children coping with divorce: cognitive decision making, direct problem solving, seeking understanding, positive cognitive restructuring, expressive feelings, physical release of emotion, distracting action, avoidant a…	Ayers, T. S., Sandler, I. N., Bernzweig, J. A., Harrison, R. J., Wampler, T. W., & Lustig, J. L. (1989). Handbook for the content analyses of children's coping responses. Tempe, AZ: Program for Prevention Research, Arizona State University.	Ages 8-21
	PhenX School Risk	PhenX_School	PhenX_School	This measure can be used to identify specific school-related risk and protective factors that can predict adolescent (and later life) substance use and abuse	(Hemphill et al., 2011; Beyers et al., 2004)	Participants ages 12-18

## Sheet: Parent Measures
Parent Battery
Domain	Measure	Abbreviation(s) COINS	Abbreviation(s) LORIS	Description	Reference	Age
Interview of Emotional and Psychological Function	Kiddie Schedule for Affective Disorders and Schizophrenia	KSADS	Diagnosis_KSADS	The K-SADS is a semi-structured diagnostic interview designed to assess current and past episodes of psychopathology in children and adolescents according to DSM-IV criteria. Probes and objective criteria are provided to rate individual symptoms. The K-SADS will be administered by an experienced research clinician or social worker.	Kaufman, J., et al. (1997). Schedule for affective disorders and schizophrenia for school-age children-resent and lifetime version (K-SADS-PL): Initial reliability and validity data. Journal of the American Academy of Child & Adolescent Psychiatry, 36(7), 980-988).	Parents of all participants
	Vineland Adaptive Behavior Scale – Parent/ Caregiver Rating Form	Vineland	Vineland	The Vineland Adaptive Behavior Scales is a measure of adaptive behavior from birth to adulthood. The Vineland forms an aid in diagnosing and classifying intellectual and developmental disabilities.	Sparrow, S., Cicchetti, D., & Balla, D. (2005) Vineland Adaptive Behavior Scales, Second Edition.	Parents of participants with developmental or intellectual disorders
	Intake Interview	PreInt_Demos_Fam, PreInt_Demos_Home, PreInt_DevHx, PreInt_EduHx, PreInt_Lang, PreInt_TxHx	PreInt_Demos_Fam, PreInt_Demos_Home, PreInt_DevHx, PreInt_EduHx, PreInt_Lang, PreInt_TxHx	The intake interview is completed by a clinician at the first visit. Parent(s) of participants are asked detailed questions about their family demographics and language, and child's developemental, educational, and treatment history.	Project developed.	Parents of all participants
	Negative Life Events Scale – Parent Report	NLES_P	NLES_P	This scale focuses on family, community, and school-based stressors that children may be exposed to and are known to be related to negative physical and mental health outcomes. Parents are asked to rate whether the event occurred, whether the child was aware, and the child's level of resulting stress. Administration of this checklist includes the General Coping Efficacy sub-scale.	Sandler, I.N., Wolchik, S.A., Braver, S.L. & Fogas, B. (1991). Stability and quality of life events and psychological symptomatology in children of divorce. American Journal of Community Psychology, 19(4), 501-520.	Parents of all participants
	Family History- Research Diagnostic Criteria	PreInt_FamHx_RDC	PreInt_FamHx_RDC	The Family History – Research Diagnostic Criteria assesses family psychiatric history by interviewing parents of participants about their own, and their relatives, experience of psychiatric illness.	Uher R., et al. A familial risk enriched cohort as a platform for testing early interventions to prevent severe mental illness. BMC Psychiatry 2014, :344	Parents of all participants
	Pregnancy and Birth Questionnaire	PBQ	PBQ	This questionnaire assesses pre-natal exposure to harmful conditions or substances.	Adapted from Pausova et al (2007). Genes, maternal smoking, and the offspring brain and body during adolescence: design of the Saguenay Youth Study. Human Brain Mapping 28(6): 502-18.	Parents of all participants
Demographic Questionnaire Measures	Demographics	Basic_Demos	Basic_Demos	Demographic and administrative information about participants incluing age, sex, protocol completion status, and commercial use of the data. For more detailed information on participant and family demographics, please see PreInt_Demos_Fam	Project developed.	Parents of all participants
	Financial Support Questionnaire	FSQ	FSQ	The financial support questionnaire assesses household income, public assistance received, and health insurance information. All questions on this assessment will have an option not to disclose this information.	Project developed.	Parents of all participants
	Barratt Simplified Measure of Social Status	Barratt	Barratt	This measure is built on the work of Hollingshead (1957, 1975) who devised a simple measure of Social Status based on marital status, retired/employed status (retired individuals used their last occupation) educational attainment, and occupational prestige. This is a measure of social status, which is a proxy for socio-economic status. This is not a measure of social class, which is best seen as …	Barratt, W. (2006). The Barratt simplified measure of social status (BSMSS): Measuring SES. Unpublished manuscript. http://socialclassoncampus.blogspot.com/2012/06/barratt-simplified-measure-of-social.html	Parents of all participants
	Daily Medications	DailyMeds	DailyMeds	At the beginning of each visit, parents are asked to complete a form indicating any medications, alcohol, caffiene, or substances their child used that day. Additionally they indicate the number of hours of sleep the child got the night before.	Project developed.	Parents of all participants
	Child Behavior Checklist	CBCL, CBCL_Pre	CBCL, CBCL_Pre	The CBCL is a device by which parents or other individuals who know the child well rate a child's problem behaviors and competencies. The CBCL can also be used to measure a child's change in behavior over time or following a treatment. It consists of 118 items related to behavior problems, which are scored on a 3-point scale ranging from not true to often true of the child.	Achenbach, T. M. (1991). Integrative Guide to the 1991 CBCL/4-18, YSR, and TRF Profiles. Burlington, VT: University of Vermont, Department of Psychology.	Parents of all participants
	Mood and Feelings Questionnaire	MFQ_P	MFQ_P	The MFQ consists of a series of descriptive phrases regarding how the subject has been feeling or acting recently. Codings reflect whether the phrase was descriptive of the subject most of the time, sometimes, or not at all in the past two weeks.	Angold, A., Costello, E. J., Messer, S. C., Pickles, A., Winder, F., & Silver, D. (1995). The development of a short questionnaire for use in epidemiological studies of depression in children and adolescents. International Journal of Methods in Psychiatric Research, 5: 237-249.	Parents of all participants
	Screen for Child Anxiety Related Disorders - Parent report	SCARED_P	SCARED_P	The SCARED is a child and parent self-report instrument used to screen for childhood anxiety disorders including general anxiety disorder, separation anxiety disorder, panic disorder, and social phobia. In addition, it assesses symptoms related to school phobias.	Birmaher, B., Brent, D. A., Chiappetta, L., Bridge, J., Monga, S., & Baugher, M. (1999). Psychometric properties of the Screen for Child Anxiety Related Emotional Disorders (SCARED): a replication study. Journal of the American Academy of Child and Adolescent Psychiatry, 38(10), 1230-1236.	Parents of all participants
	Extended Strengths and Weaknesses Assessment of Normal Behavior-Parent Report	ESWAN	ESWAN	The E-SWAN is a parent report instrument used to help assess multiple DSM Disorders and evaluate problem behavior in children and adolescents. The disorders include Depression, Disruptive Mood Disregulation Disorder (DMDD), Social Anxiety, and Panic Disorder.	Developed by the Child Mind Institute	Parents of all participants
	Strengths and Weaknesses Assessment of ADHD and Normal Behavior	SWAN	SWAN	The SWAN ADHD Rating Scale is an instrument that uses observer ratings to help assess attention deficit/hyperactivity disorder (ADHD) and evaluate problem behavior in children and adolescents.	Swanson, J., Schuck, S., Mann, M., Carlson, C., Hartman, K., Sergeant, J., . . . McCleary, R. (2001). The SWAN rating scale. Available from http://www.adhd.net.	Parents of all participants
	Autism Spectrum Screening Questionnaire	ASSQ	ASSQ	The ASSQ is a 27-item checklist for completion by lay informants when assessing symptoms characteristic of Asperger's Syndrome or high-functioning autism spectrum disorders.	Ehlers S., Gillberg C., Wing, L. (1999). A screening questionnaire for Asperger syndrome and other high-functioning autism spectrum disorders in school age children. Journal of Autism Developmental Disorders 29, 129-41.	Parents of all participants
	Social Communication Questionnaire	SCQ	SCQ	The SCQ consists of forty yes-or-no questions, which a parent can complete in around ten minutes. It provides valuable information on a child’s body movements, use of language or gestures, and style of interacting. Usually, the SCQ is used as a screening instrument to help identify which children may have an autism spectrum disorder. It is not meant to provide a detailed diagnosis, but to indicat…	Chandler, S., Charman, T., Baird, G., et al (2007). Validation of the Social Communication Questionnaire in a population cohort of children with autism spectrum disorders. Journal of the American Academy of Child and Adolescent Psychiatry, 46, 1324 -1332.	Parents of all participants
	The Columbia Impairment Scale-Parent Report Version	CIS_P	CIS_P	The CIS is a 13 item parent report scale that assesses global functioning in domains of interpersonal relations, psychopathology, school performance, use of leisure time; monitors progress after 6 mo of treatment.	Bird, H. R., Shaffer, D., Fisher, P., & Gould, M. S. (1993). The Columbia Impairment Scale (CIS): Pilot findings on a measure of global impairment for children and adolescents. International Journal of Methods in Psychiatric Research.	Parents of all participants
	Social Aptitudes Scale	SAS	SAS	The SAS is a 10-item parent report scale that assesses a child behaves in different social situations compared to other children of the same age. Items are rated from above to below average.	Liddle, Elizabeth B., Martin J. Batty, and Robert Goodman. "The social aptitudes scale: an initial validation." Social psychiatry and psychiatric epidemiology 44.6 (2009): 508-513.	Parents of all participants
	WHO Disability Assessment Schedule – Parent Report	WHODAS_P	WHODAS_P	The WHODAS is a generic assessment instrument for health and disability. It assesses function across domains of cognition, mobility, self-care, getting along, life activities, and participation.	Gold, Liza H. "DSM-5 and the assessment of functioning: the World Health Organization Disability Assessment Schedule 2.0 (WHODAS 2.0)." Journal of the American Academy of Psychiatry and the Law Online 42.2 (2014): 173-181.	Parents of all participants
	Strengths and Difficulties Questionnaire (with impact supplement)	SDQ	SDQ	A brief behavioral screening questionnaire with 25 items on psychological attributes divided between 5 scales. The extended version includes an impact supplement that asks if the caregiver if participant has experienced a problem and the degree of chronicity, distress, social impairment, and burden to others.	Goodman, R. 1997. The Strengths and Difficulties Questionnaire: A Research Note. Journal of Child Psychology and Psychiatry,38, 581-586; Goodman, R. 1999.	Parents of all participants
	Repetitive Behavior Scale	RBS	RBS	The RBS-R is a 44-item self-report questionnaire that is used to measure the breadth of repetitive behavior in children, adolescents, and adults with Autism Spectrum disorders. The RBS-R provides a quantitative, continuous measure of the full spectrum of repetitive behaviors. The RBS-R consists of six subscales including: Stereotyped Behavior, Self-injurious Behavior, Compulsive Behavior, Routine…	Lam, K. S. L. and M. G. Aman (2007). The Repetitive Behavior Scale-Revised: independent validation in individuals with autism spectrum disorders. Journal of Autism and Developmental Disorders, 37(5): 855-866.	Parents of all participants
	Social Responsiveness Scale-2	SRS, SRS_Pre	SRS, SRS_Pre	The second edition of the widely administered Social Responsiveness Scale maintains continuity with the original instrument as an efficient quantitative measure of the various dimensions of interpersonal behavior, communication, and repetitive/stereotypic behavior characteristic of autism spectrum disorders (ASD).	Constantino, J.N., Davis, S.A., Todd, R.D., Schindler M.K., Gross, M.M., Brophy, S.L., et al. (2003). Validation of a brief quantitative measure of autistic traits: comparison of the Social Responsiveness Scale with the Autism Diagnostic Interview-Revised. Journal of Autism Developmental Disorders. 33, 427-433.	Parents of all participants
	Affective Reactivity Index-Parent	ARI_P	ARI_P	The Affective Reactivity Index- Self Report is a concise scale for the dimensional assessment of irritability.	Stringaris, A., Goodman, R., Ferdinando, S., Razdan, V., Muhrer, E., Leibenluft, E., & Brotman, M. (2012). The Affective Reactivity Index: A concise irritability scale for clinical and research settings. Journal of Child Psychology and Psychiatry. 53(11) pp. 1109-1117.	Parents of all participants
	Inventory of Callous-Unemotional Traits – Parent Report	ICU_P	ICU_P	The Inventory of Callous-Unemotional Traits is a copyright protected 24-item questionnaire designed to provide a comprehensive assessment of callous and unemotional traits. These traits have proven to be important for designating a distinct subgroup group of antisocial and aggressive youth	Essau, C.A., Sasagawa, S., & Frick, P.J. (2006). Callous-unemotional traits in a community sample of adolescents. Assessment, 132, 454-469.	Parents of all participants
	Child Mind Institute Symptom Checker	SympChck	SympChck	Assess general psychiatric symptoms of individuals.	Developed by the Child Mind Institute	Parents of all participants
Questionnaire Measures of Family structure, Stress, and Trauma	Parent-Child Internet Addiction Test	PCIAT	PCIAT	The Internet Addiction Test (IAT) is a 20-item scale that measures characteristics and behaviors associated with compulsive use of the Internet that include compulsivity, escapism, and dependency. Questions also assess problems related to addictive use in personal, occupational, and social functioning.	Young, K. S. (1998) Internet addiction: The emergence of a new clinical disorder. CyberPsychology and Behavior, 1(3), 237-244.	Parents of all participants
	Alabama Parenting Questionnaire – Parent Report	APQ_P	APQ_P	The APQ measures is a 42 item questionnaire measuring five domains of parenting that are relevant to the etiology and treatment of child externalizing problems: positive involvement, supervision/monintoring, use of positive discipline, consistency in the use of such discipline, and use of corporal punishment.	Essau, C.A., Sasagawa, S., & Frick, P.J. (2006). Psychometric properties of the Alabama Parenting Questionnaire. Journal of Child and Family Studies, 15, 597-616.	Parents of all participants
	PhenX Neighborhood Safety	PhenX_Neighborhood	PhenX_Neighborhood	This measure is used to evaluate a respondent’s feelings toward neighborhood-level crime and safety. Studies show that neighborhood safety is relevant to a range of health outcomes, such as birth weight	Mujahid, M. S., Diez Roux, A. V., Morenoff, J. D., & Raghunathan, T. (2007). Assessing the measurement properties of neighborhood scales: From psychometrics to ecometrics. American Journal of Epidemiology, 165, 858-867.	Parents of all participants
	Distress Tolerance Scale	DTS	DTS	This 15-item self-report questionnaire measures emotional distress tolerance. Parents complete this in reference to their own distress tolerance	Simons & Gaher. (2005) The distress tolerance scale: development and validation of a self-report measure. Motivation and Emotion, 29(2), 83-102.	Parents of all participants
	Parenting Stress Index Fourth Edition	PSI	PSI	This inventory is designed to evaluate the magnitude of stress in the parent-child system, focusing on three major domains of stress: (1) child characteristics, 2) parent characteristics, and 3) situational/demographic life stress.	Abidin, R.R. (2012). Parenting stress index, fourth edition (PSI-4). Lutz, FL: Psychological Assessment Resources.	Parents of participants aged 5 - 17

## Sheet: Clinical Measures
Clinician Rated Assessments
Measure	Abbreviation(s) COINS	Abbreviation(s) LORIS	Description	Reference	Age
Clinical Diagnosis	ConsensusDx	Diagnosis_ClinicianConsensus	Final diagnosis given by the clinician after administering the KSADS and considering other data and interactions provided as part of participation		All participants
Children's Global Assessment Scale	CGAS	CGAS	The Children's Global Assessment Scale (CGAS) is a numeric scale used by mental health clinicians to rate the general functioning of youths under the age of 18. Scores range from 1 to 90 or 1 to 100, with high scores indicating better functioning.	Shaffer, David; Gould, M.S.; Brasic, J.; Ambrosini, P.; Fisher, Prudence; Bird, Hector; Aluwahlia, S. (1983). "A children's global assessment scale (CGAS)". Archives of General Psychiatry. 40: 1228–31	All participants

## Sheet: Teacher Measures
Teacher Battery
Measure	Abbreviation	Description	Reference	Age
Child Behavior Checklist – Teacher Report Form	TRF, TRF_Pre	The CBCL is a device by which parents or other individuals who know the child well rate a child's problem behaviors and competencies. The CBCL can also be used to measure a child's change in behavior over time or following a treatment. It consists of 118 items related to behavior problems, which are scored on a 3-point scale ranging from not true to often true of the child. There are also 20 soci…	Achenbach, T. M. (1991). Integrative Guide to the 1991 CBCL/4-18, YSR, and TRF Profiles. Burlington, VT: University of Vermont, Department of Psychology.	Teacher’s of all school-age participants
Peer Affiliation and Social Acceptance	Dishion_Teacher	The PASA uses child, parent, and teacher report to assess youths' peer associates and acceptance (i.e., liking) and rejection (i.e., disliking) by peers	Dishion, T. J., Kim, H., Stormshak, E. A., & O'Neill, M. (2014). A brief measure of peer affiliation and social acceptance (PASA): Validity in an ethnically diverse sample of early adolescents. Journal of Clinical Child & Adolescent Psychology, 43(4), 601-612	Teacher’s of all school-age participants

## Sheet: Archive
Archive Assessments
Domain	Measure	Abbreviation(s) COINS	Abbreviation(s) LORIS	Description	Reference	Age	Notes
Cognitive Testing	Wechsler Adult Intelligence Scale-IV	WAIS_Abb	WAIS_Abb	The WAIS-IV is a measure of cognitive function in older adolescents and adults. Participants will complete the Digit Span subtest, which measures auditory working memory for numerical information.	Wechsler, D. (2008). Wechsler Adult Intelligence Scale—Fourth Edition.San Antonio, TX: Pearson.	Participants age 17+	Participants 17+ now complete the full WAIS, rather than the abbreviated version
	Wechsler Abbreviated Scale of Intelligence - II	WASI	WASI	All subjects will be administered a brief IQ test (WASI). The Wechsler Abbreviated Scale of Intelligence provides a full scale intelligence quotient (FSIQ), verbal IQ (VIQ), and performance IQ (PIQ) for ages 6-89 years. The Vocabulary, Similarities, Block Design, and Matrix Reasoning subtests will be used to estimate Full Scale IQ.	Wechsler, D. (1999). Wechsler Abbreviated Scale of Intelligence. San Antonio, TX: The Psychological Corporation.	Participants age 6+	Participants 6-16 now complete the full WISC
Questionnaire Measures of Emotional and Cognitive Status	Adverse Childhood Experiences Scale	ACE	ACE	Adverse childhood experiences (ACEs) include verbal, physical, or sexual abuse, as well as family dysfunction (e.g., an incarcerated, mentally ill, or substance-abusing family member; domestic violence; or absence of a parent because of divorce or separation).	Felitti VJ, Anda RF, Nordenberg D, et al. Relationship of childhood abuse and household dysfunction to many of the leading causes of death in adults. The adverse childhood experiences (ACE) study. Am J Prev Med 1998;14:245--58.	Age 18+	Parents of all participants now complete the ACE about their child
	Conners Adult ADHD Rating Scales – Self Report Short Form	CAARS	CAARS	The Conners Adult ADHD Rating Scale is an instrument that uses self-report ratings to measure the presence and severity of ADHD symptoms.	Conners, C.K., Erhardt, D., & Sparrow, E. (1999). Conners’ Adult ADHD Rating Scales. Toronto, ON: Multi-Health Systems, Inc.	Participants Age 18+	Adult participants complete the Conners 3 Short Form in order to be consistent with the protocol for participants 5-17
	Children’s Depression Inventory - II	CDI_SR	CDI_SR	The Children’s Depression Inventory is a 27 item, self-report measure of symptoms of depression among children and adolescents. The CDI assesses a range of depressive symptoms, including disturbed mood, impaired hedonic capacity, vegetative functions, self-evaluation, and interpersonal behaviors.	Kovacs, M. (1985). The Children's Depression, Inventory (CDI). Psychopharmacology Bulletin, 21(4), 995-998.	Participants ages 7-17	Replaced with the MFQ
	Children’s Depression Inventory - Parent Report	CDI_P	CDI_P	The Children’s Depression Inventory is a 27 item, parent-report measure of symptoms of depression among children and adolescents. The CDI assesses a range of depressive symptoms, including disturbed mood, impaired hedonic capacity, vegetative functions, self-evaluation, and interpersonal behaviors.	Kovacs, M. (1985). The Children's Depression, Inventory (CDI). Psychopharmacology Bulletin, 21(4): 995-998.	Parents of Participants ages 7-17	Replaced with the MFQ
	State Trait Anxiety Inventory	STAI	STAI	The STAI is used to measure anxiety in adults. A version is available for children. Helps distinguish feelings of anxiety from depression. The STAI Form clearly differentiates between the temporary condition of “state anxiety” verses the more general and long standing quality of ”trait anxiety.”	Spielberger, C. D., Gorsuch, R.L., and Lushene. R.E. (1970). Manual for the State-Trait Anxiety Inventory. Palo Alto, CA: Consulting Psychologists Press	Participants age 18+	Adult participants complete the SCARED in order to be consistent with the protocol for participants 5-17
Questionnaire Measures of Substance Use & Addiction	NIDA Quick Screen Assist	NIDA	NIDA	Used to screen for substance use and severity over the lifetime and within the past year.	http://www.drugabuse.gov/sites/default/files/pdf/nmassist.pdf.	Participants ages 11+	Replaced with ESPAD
