# Supplementary material for: Predicting individual cases of major adolescent psychiatric conditions with artificial intelligence
Source: Transl Psychiatry. 2023 Oct 10;13:314. doi: 10.1038/s41398-023-02599-9 (PMC10564881; doi:10.1038/s41398-023-02599-9)
Supplement: Supplementary file 3 — Supplementary Table 3 [file 41398_2023_2599_MOESM3_ESM.xlsx]

## Sheet: Sheet1
Supplementary Table 3
For each original feature in the feature set, shows the number and percentage of observations trimmed at a threshold of +/- 3SD and missing data filled with Non-Negative Matrix Factorization for the train and test sets, respectively
Feature Name	Train, number trimmed	Train, % trimmed	Train, number filled	Train, % filled	Test, number trimmed	Test, % trimmed	Test, number filled	Test, % filled
Age	2	0.00255102	0	0	0	0	0	0
APQ_P,APQ_P_Total	1	0.00127551	15	0.0191327	1	0.00297619	5	0.014881
APQ_SR,APQ_SR_Total	3	0.00382653	25	0.0318878	2	0.00595238	14	0.0416667
ASSQ,ASSQ_Total	15	0.0191327	8	0.0102041	5	0.014881	3	0.00892857
Barratt,Barratt_Total_Edu	8	0.0102041	12	0.0153061	1	0.00297619	3	0.00892857
Barratt,Barratt_Total_Occ	0	0	12	0.0153061	12	0.0357143	3	0.00892857
BIA,BIA_DEE	5	0.00637755	116	0.147959	4	0.0119048	49	0.145833
C3SR,C3SR_AG_T	0	0	203	0.258929	0	0	78	0.232143
C3SR,C3SR_FR_T	0	0	203	0.258929	0	0	78	0.232143
C3SR,C3SR_HY_T	0	0	203	0.258929	0	0	78	0.232143
C3SR,C3SR_IN_T	0	0	203	0.258929	0	0	78	0.232143
C3SR,C3SR_LP_T	0	0	203	0.258929	0	0	78	0.232143
C3SR,C3SR_NI	5	0.00637755	203	0.258929	3	0.00892857	78	0.232143
C3SR,C3SR_PI	5	0.00637755	203	0.258929	6	0.0178571	78	0.232143
CCSC,CCSC_AA	0	0	220	0.280612	0	0	86	0.255952
CCSC,CCSC_AC	0	0	220	0.280612	0	0	86	0.255952
CCSC,CCSC_CDM	0	0	220	0.280612	0	0	86	0.255952
CCSC,CCSC_CON	0	0	220	0.280612	0	0	86	0.255952
CCSC,CCSC_DPS	0	0	220	0.280612	0	0	86	0.255952
CCSC,CCSC_OPT	0	0	220	0.280612	0	0	86	0.255952
CCSC,CCSC_PCR	0	0	220	0.280612	0	0	86	0.255952
CCSC,CCSC_PFC	0	0	220	0.280612	0	0	86	0.255952
CCSC,CCSC_POS	0	0	220	0.280612	0	0	86	0.255952
CCSC,CCSC_REL	0	0	220	0.280612	0	0	86	0.255952
CCSC,CCSC_REP	0	0	220	0.280612	0	0	86	0.255952
CCSC,CCSC_SS	6	0.00765306	220	0.280612	2	0.00595238	86	0.255952
CCSC,CCSC_SU	0	0	220	0.280612	0	0	86	0.255952
CCSC,CCSC_SUPEER	0	0	220	0.280612	0	0	86	0.255952
CCSC,CCSC_SUPMF	0	0	220	0.280612	0	0	86	0.255952
CCSC,CCSC_SUPOA	0	0	220	0.280612	1	0.00297619	86	0.255952
CCSC,CCSC_SUPSIB	0	0	220	0.280612	0	0	86	0.255952
CCSC,CCSC_WT	0	0	220	0.280612	0	0	86	0.255952
CGAS,CGAS_Score	1	0.00127551	27	0.0344388	1	0.00297619	8	0.0238095
CIS_P,CIS_P_Score	5	0.00637755	14	0.0178571	1	0.00297619	1	0.00297619
CIS_SR,CIS_SR_Total	5	0.00637755	85	0.108418	3	0.00892857	24	0.0714286
CPIC,CPIC_Content_Total	7	0.00892857	325	0.401786	5	0.014881	135	0.401786
CPIC,CPIC_Frequency_Total	0	0	325	0.401786	0	0	135	0.401786
CPIC,CPIC_Intensity_Total	0	0	325	0.401786	0	0	135	0.401786
CPIC,CPIC_Perceived_Threat_Total	0	0	325	0.401786	0	0	135	0.401786
CPIC,CPIC_Resolution_Total	0	0	325	0.401786	0	0	135	0.401786
CPIC,CPIC_Self_Blame_Total	7	0.00892857	325	0.401786	1	0.00297619	135	0.401786
CPIC,CPIC_Stability_Total	13	0.0165816	325	0.401786	3	0.00892857	135	0.401786
CPIC,CPIC_Triangulation_Total	6	0.00765306	325	0.401786	5	0.014881	135	0.401786
CSSRS,CSSRS_01	0	0	0	0	0	0	0	0
CTOPP,CTOPP_RSN_Comp	7	0.00892857	0	0	4	0.0119048	0	0
DTS,DTS_Total	4	0.00510204	9	0.0114796	0	0	3	0.00892857
EHQ,EHQ_Total	15	0.0191327	6	0.00765306	9	0.0267857	0	0
ESPAD,ESPAD_01b	0	0	416	0.401786	0	0	155	0.401786
FGC,FGC_CU	14	0.0178571	26	0.0331633	6	0.0178571	12	0.0357143
FGC,FGC_GDND	4	0.00510204	26	0.0331633	2	0.00595238	12	0.0357143
FGC,FGC_GSD	5	0.00637755	26	0.0331633	2	0.00595238	12	0.0357143
FGC,FGC_PU	17	0.0216837	26	0.0331633	4	0.0119048	12	0.0357143
FGC,FGC_SRL	1	0.00127551	26	0.0331633	0	0	12	0.0357143
FGC,FGC_SRR	1	0.00127551	26	0.0331633	0	0	12	0.0357143
FGC,FGC_TL	2	0.00255102	26	0.0331633	0	0	12	0.0357143
FSIQ	6	0.00765306	27	0.0344388	4	0.0119048	16	0.047619
FSQ,FSQ_01	0	0	28	0.0357143	0	0	13	0.0386905
FSQ,FSQ_02	0	0	28	0.0357143	0	0	13	0.0386905
FSQ,FSQ_04	0	0	28	0.0357143	0	0	13	0.0386905
GFTA,GFTA_SIW_Stnd	0	0	5	0.00637755	0	0	2	0.00595238
IAT,IAT_Total	2	0.00255102	131	0.167092	1	0.00297619	45	0.133929
ICU_P,ICU_P_Total	4	0.00510204	8	0.0102041	1	0.00297619	1	0.00297619
ICU_SR,ICU_SR_Total	2	0.00255102	190	0.242347	2	0.00595238	69	0.205357
MFQ_P,MFQ_P_Total	11	0.0140306	45	0.057398	5	0.014881	12	0.0357143
MFQ_SR,MFQ_SR_Total	9	0.0114796	180	0.229592	4	0.0119048	68	0.202381
MRI_CIBC	0	0	0	0	0	0	0	0
NIH_Scores,NIH7_Card_P	0	0	0	0	0	0	0	0
NIH_Scores,NIH7_Flanker_P	0	0	0	0	0	0	0	0
NIH_Scores,NIH7_List_P	0	0	0	0	0	0	0	0
NIH_Scores,NIH7_Pattern_P	0	0	0	0	0	0	0	0
NLES_P,NLES_P_Aware	3	0.00382653	9	0.0114796	2	0.00595238	5	0.014881
NLES_P,NLES_P_TotalEvents	2	0.00255102	9	0.0114796	1	0.00297619	5	0.014881
NLES_P,NLES_P_Upset_Total	11	0.0140306	9	0.0114796	4	0.0119048	5	0.014881
PANAS,PANAS_NegativeAffect	8	0.0102041	272	0.346939	3	0.00892857	112	0.333333
PANAS,PANAS_PositiveAffect	0	0	272	0.346939	0	0	112	0.333333
PBQ_03_yes	0	0	0	0	0	0	0	0
PBQ_05_yes	0	0	0	0	0	0	0	0
PBQ_08_yes	0	0	0	0	0	0	0	0
PBQ_10_no	0	0	0	0	0	0	0	0
PBQ_12_yes	0	0	0	0	0	0	0	0
PBQ_13_yes	0	0	0	0	0	0	0	0
PBQ,PBQ_17	0	0	3	0.00382653	0	0	1	0.00297619
PCIAT,PCIAT_Total	5	0.00637755	7	0.00892857	0	0	2	0.00595238
Pegboard,peg_z_d	17	0.0216837	2	0.00255102	6	0.0178571	0	0
Pegboard,peg_z_nd	11	0.0140306	2	0.00255102	9	0.0267857	0	0
PhenX_Neighborhood,PhenX_NS_01	14	0.0178571	60	0.0765306	7	0.0208333	19	0.0565476
PhenX_Neighborhood,PhenX_NS_02	0	0	60	0.0765306	0	0	19	0.0565476
PhenX_Neighborhood,PhenX_NS_03	0	0	60	0.0765306	0	0	19	0.0565476
Physical,BMI	13	0.0165816	1	0.00127551	5	0.014881	2	0.00595238
Physical,Diastolic_BP	24	0.0306122	1	0.00127551	13	0.0386905	2	0.00595238
PPS	0	0	155	0.197704	0	0	62	0.184524
PreInt_Demos_Fam,Child_AA	0	0	0	0	0	0	0	0
PreInt_Demos_Fam,Child_Race_Cauc	0	0	0	0	0	0	0	0
PreInt_Demos_Fam,Child_Race_Hisp	0	0	0	0	0	0	0	0
PreInt_Demos_Fam,Child_Race_Other	0	0	0	0	0	0	0	0
PreInt_DevHx,complications	0	0	0	0	0	0	0	0
PreInt_DevHx,dev_normal	0	0	0	0	0	0	0	0
PreInt_DevHx,growth_concerns	0	0	0	0	0	0	0	0
PreInt_DevHx,m_birthage	40	0.0510204	0	0	18	0.0535714	0	0
PreInt_DevHx,newborn_problems	0	0	0	0	0	0	0	0
PreInt_DevHx,preg_symp_02	0	0	0	0	0	0	0	0
PreInt_DevHx,preg_symp_03	0	0	0	0	0	0	0	0
PreInt_DevHx,preg_symp_12	0	0	0	0	0	0	0	0
PreInt_DevHx,preg_symp_14	0	0	0	0	0	0	0	0
PreInt_DevHx,premature	0	0	0	0	0	0	0	0
PreInt_DevHx,skill_age_06	0	0	0	0	2	0.00595238	0	0
PreInt_DevHx,temp_01	0	0	0	0	0	0	0	0
PreInt_DevHx,temp_02	0	0	0	0	0	0	0	0
PreInt_DevHx,temp_03	0	0	0	0	0	0	0	0
PreInt_DevHx,temp_04	0	0	0	0	0	0	0	0
PreInt_DevHx,temp_05	0	0	0	0	0	0	0	0
PreInt_DevHx,temp_06	0	0	0	0	0	0	0	0
PreInt_DevHx,temp_07	0	0	0	0	0	0	0	0
PreInt_DevHx,temp_08	0	0	0	0	0	0	0	0
PreInt_DevHx,temp_09	0	0	0	0	0	0	0	0
PreInt_DevHx,temp_10	0	0	0	0	0	0	0	0
PreInt_DevHx,temp_11	0	0	0	0	0	0	0	0
PreInt_EduHx,afterschoolteams	0	0	1	0.00127551	0	0	0	0
PreInt_EduHx,bestfriend	0	0	1	0.00127551	0	0	0	0
PreInt_EduHx,bullied	0	0	1	0.00127551	0	0	0	0
PreInt_EduHx,detention	0	0	1	0.00127551	0	0	0	0
PreInt_EduHx,EI	0	0	1	0.00127551	0	0	0	0
PreInt_EduHx,expulsion	0	0	1	0.00127551	0	0	0	0
PreInt_EduHx,family_religious	0	0	1	0.00127551	0	0	0	0
PreInt_EduHx,getalongkids_neighborhood	0	0	1	0.00127551	0	0	0	0
PreInt_EduHx,getalongkids_school	0	0	1	0.00127551	0	0	0	0
PreInt_EduHx,IEP	0	0	1	0.00127551	0	0	0	0
PreInt_EduHx,learning_disability	0	0	1	0.00127551	0	0	0	0
PreInt_EduHx,NeuroPsych	0	0	1	0.00127551	0	0	0	0
PreInt_EduHx,number_friends	0	0	1	0.00127551	0	0	0	0
PreInt_EduHx,suspension	0	0	1	0.00127551	0	0	0	0
PreInt_TxHx,emergency_room	0	0	22	0.0280612	0	0	9	0.0267857
PreInt_TxHx,firearms	0	0	22	0.0280612	0	0	9	0.0267857
PreInt_TxHx,head_injuries	0	0	22	0.0280612	0	0	9	0.0267857
PreInt_TxHx,health_problems	0	0	22	0.0280612	0	0	9	0.0267857
PreInt_TxHx,homicide	36	0.0459184	22	0.0280612	13	0.0386905	9	0.0267857
PreInt_TxHx,hospitalized	0	0	22	0.0280612	0	0	9	0.0267857
PreInt_TxHx,psych_meds_cur	0	0	22	0.0280612	0	0	9	0.0267857
PreInt_TxHx,psych_meds_past	0	0	22	0.0280612	0	0	9	0.0267857
PreInt_TxHx,trauma	0	0	22	0.0280612	0	0	9	0.0267857
PSI,PSI_DC_T	0	0	85	0.108418	0	0	39	0.116071
PSI,PSI_PCDI_T	5	0.00637755	85	0.108418	1	0.00297619	39	0.116071
PSI,PSI_PD_T	2	0.00255102	85	0.108418	1	0.00297619	39	0.116071
RBS,RBS_Total	13	0.0165816	51	0.065051	3	0.00892857	10	0.0297619
SAS,SAS_01	0	0	21	0.0267857	0	0	11	0.0327381
SAS,SAS_02	0	0	21	0.0267857	0	0	11	0.0327381
SAS,SAS_03	0	0	21	0.0267857	0	0	11	0.0327381
SAS,SAS_04	0	0	21	0.0267857	0	0	11	0.0327381
SAS,SAS_05	0	0	21	0.0267857	0	0	11	0.0327381
SAS,SAS_06	0	0	21	0.0267857	0	0	11	0.0327381
SAS,SAS_07	0	0	21	0.0267857	0	0	11	0.0327381
SAS,SAS_08	0	0	21	0.0267857	0	0	11	0.0327381
SAS,SAS_09	0	0	21	0.0267857	0	0	11	0.0327381
SAS,SAS_10	0	0	21	0.0267857	0	0	11	0.0327381
SCQ,SCQ_Total	12	0.0153061	3	0.00382653	3	0.00892857	2	0.00595238
SDQ,SDQ_Externalizing	1	0.00127551	18	0.0229592	0	0	12	0.0357143
SDQ,SDQ_Hyperactivity	0	0	18	0.0229592	0	0	12	0.0357143
SDQ,SDQ_Internalizing	8	0.0102041	18	0.0229592	1	0.00297619	12	0.0357143
SDQ,SDQ_Prosocial	8	0.0102041	18	0.0229592	2	0.00595238	12	0.0357143
Sex	0	0	0	0	0	0	0	0
SRS_Total_T	0	0	20	0.0255102	0	0	10	0.0297619
SWAN,SWAN_HY	4	0.00510204	20	0.0255102	0	0	6	0.0178571
SWAN,SWAN_IN	1	0.00127551	20	0.0255102	6	0.0178571	6	0.0178571
Temp_Disc,Temp_Disc_run2_ed50	0	0	174	0.221939	0	0	61	0.181548
Temp_Disc,Temp_Disc_run2_k	32	0.0408163	174	0.221939	9	0.0267857	61	0.181548
TOWRE,TOWRE_Total_Scaled	19	0.0242347	6	0.00765306	2	0.00595238	11	0.0327381
WHODAS_P,WHODAS_P_Total	12	0.0153061	7	0.00892857	4	0.0119048	2	0.00595238
WHODAS_SR,WHODAS_SR_Score	7	0.00892857	81	0.103316	2	0.00595238	19	0.0565476
WIAT,WIAT_LC_Stnd	4	0.00510204	0	0	0	0	0	0
WIAT,WIAT_Num_Stnd	9	0.0114796	0	0	4	0.0119048	0	0
WIAT,WIAT_RC_Stnd	24	0.0306122	0	0	14	0.0416667	0	0
