# Supplementary material for: Predicting individual cases of major adolescent psychiatric conditions with artificial intelligence
Source: Transl Psychiatry. 2023 Oct 10;13:314. doi: 10.1038/s41398-023-02599-9 (PMC10564881; doi:10.1038/s41398-023-02599-9)
Supplement: Supplementary file 4 — Supplementary Table 4 [file 41398_2023_2599_MOESM4_ESM.xlsx]

## Sheet: Sheet1
Supplementary Table 4: Odds Ratio and Confidence Interval for Univariate Analysis
		ANXIETY			ATTENTION DEFICIT			DEPRESSION			DISRUPTIVE BEHAVIORS			POST TRAUMATIC STRESS
Candidate Predictor		Odds Ratio	95% Confidence Interval		Odds Ratio	95% Confidence Interval		Odds Ratio	95% Confidence Interval		Odds Ratio	95% Confidence Interval		Odds Ratio	95% Confidence Interval
ESPAD,ESPAD_01b		1.89314	[0.4, 0.9]		1	[-0.2, 0.2]		1.29985	[0.2, 0.4]		1	[-0.2, 0.2]		0.347986	[-1.2, -0.9]
infant_temp		0.888253	[-0.2, -0.1]		1.12497	[0.1, 0.2]		1.18363	[0.1, 0.2]		1.0135	[-0.0, 0.0]		1.15209	[0.1, 0.2]
PPS		0.979425	[-0.1, 0.0]		1.2059	[0.1, 0.2]		0.619033	[-0.5, -0.5]		1	[-0.0, 0.0]		0.872849	[-0.2, -0.1]
PhenX_Neighborhood		1.08382	[0.0, 0.1]		0.78606	[-0.3, -0.2]		1.0696	[0.0, 0.1]		0.756639	[-0.3, -0.2]		1.19738	[0.1, 0.2]
Sex		0.663001	[-0.5, -0.3]		1.38294	[0.2, 0.4]		0.746458	[-0.3, -0.2]		0.451016	[-0.9, -0.7]		1.09443	[0.0, 0.2]
FSQ,FSQ_01		1.02732	[-0.1, 0.1]		1.80771	[0.5, 0.7]		0.900609	[-0.2, -0.0]		0.797081	[-0.3, -0.1]		0.749758	[-0.4, -0.2]
FSQ,FSQ_02		1.23281	[0.1, 0.3]		1.64454	[0.4, 0.6]		3.03556	[1.1, 1.2]		1.07579	[-0.0, 0.2]		1.4094	[0.3, 0.4]
MRI_CIBC		1.57991	[0.3, 0.6]		2.11121	[0.6, 0.9]		0.952103	[-0.1, 0.0]		0.401857	[-1.0, -0.8]		0.66984	[-0.5, -0.3]
PBQ_03_yes		0.914701	[-0.2, 0.0]		0.789655	[-0.3, -0.2]		0.902596	[-0.1, -0.1]		1.41283	[0.3, 0.4]		1.39041	[0.3, 0.4]
PBQ_05_yes		0.629008	[-0.7, -0.3]		1	[-0.1, 0.1]		0.151699	[-2.0, -1.8]		0.723741	[-0.5, -0.2]		0.735337	[-0.4, -0.2]
PBQ_08_yes		1.7153	[0.4, 0.7]		0.925871	[-0.2, 0.0]		1.28535	[0.2, 0.3]		1.24745	[0.1, 0.3]		0.4359	[-0.9, -0.7]
PBQ_10_no		1.09835	[-0.4, 0.6]		0.822474	[-0.6, 0.2]		2.30219	[0.6, 1.1]		2.8296	[0.6, 1.5]		20.0602	[2.6, 3.4]
PBQ_12_yes		0.843551	[-0.7, 0.4]		1	[-0.4, 0.4]		1.40894	[0.1, 0.6]		1.86021	[0.2, 1.0]		19.4627	[2.6, 3.3]
PBQ_13_yes		2.06973	[0.6, 0.9]		1	[-0.1, 0.1]		0.28757	[-1.3, -1.2]		1.12956	[-0.0, 0.3]		0.240305	[-1.5, -1.3]
PreInt_Demos_Fam,Child_Race_Cauc		1.48077	[0.1, 0.6]		0.79976	[-0.4, -0.0]		0.594662	[-0.6, -0.4]		0.974609	[-0.2, 0.2]		0.233998	[-1.6, -1.3]
PreInt_Demos_Fam,Child_AA		1	[-0.3, 0.3]		1	[-0.2, 0.2]		1.8056	[0.5, 0.7]		1.70094	[0.3, 0.7]		0.583531	[-0.7, -0.4]
PreInt_Demos_Fam,Child_Race_Hisp		1.56639	[0.2, 0.7]		0.546692	[-0.8, -0.4]		1	[-0.1, 0.1]		0.480153	[-0.9, -0.5]		0.324809	[-1.3, -0.9]
PreInt_Demos_Fam,Child_Race_Other		1.34844	[0.1, 0.5]		0.7388	[-0.5, -0.1]		5.00394	[1.5, 1.7]		1	[-0.2, 0.2]		0.434806	[-1.0, -0.7]
PreInt_DevHx,complications		0.938114	[-0.2, 0.0]		0.764912	[-0.4, -0.2]		1.06355	[0.0, 0.1]		0.857476	[-0.2, -0.1]		2.29129	[0.8, 0.9]
PreInt_DevHx,dev_normal		1.06685	[-0.0, 0.2]		1.28027	[0.2, 0.3]		0.473436	[-0.8, -0.7]		1.03635	[-0.0, 0.1]		0.823532	[-0.3, -0.1]
PreInt_DevHx,growth_concerns		0.981352	[-0.1, 0.1]		1.13786	[0.0, 0.2]		2.56206	[0.9, 1.0]		1.43251	[0.3, 0.5]		1.46364	[0.3, 0.5]
PreInt_DevHx,newborn_problems		0.454887	[-0.9, -0.7]		2.09007	[0.6, 0.8]		0.379867	[-1.0, -0.9]		1.0191	[-0.1, 0.1]		0.64283	[-0.5, -0.4]
PreInt_DevHx,preg_symp_02		0.950408	[-0.2, 0.1]		2.46589	[0.8, 1.0]		0.409765	[-1.0, -0.8]		0.71488	[-0.5, -0.2]		0.515879	[-0.8, -0.5]
PreInt_DevHx,preg_symp_03		1.31357	[0.0, 0.5]		1.40476	[0.1, 0.5]		0.351472	[-1.2, -0.9]		6.58513	[1.7, 2.1]		0.223221	[-1.7, -1.3]
PreInt_DevHx,preg_symp_12		0.887431	[-0.3, 0.0]		0.403002	[-1.0, -0.8]		2.4457	[0.8, 1.0]		1.35878	[0.2, 0.4]		2.82863	[0.9, 1.1]
PreInt_DevHx,preg_symp_14		0.134917	[-2.4, -1.6]		0.846566	[-0.5, 0.1]		6.4486	[1.7, 2.1]		0.169348	[-2.1, -1.5]		0.1068	[-2.5, -2.0]
PreInt_DevHx,premature		1.13074	[-0.0, 0.3]		0.551681	[-0.7, -0.5]		1.04807	[-0.0, 0.1]		1.99485	[0.6, 0.8]		1.86669	[0.5, 0.7]
PreInt_EduHx,EI		1.41712	[0.2, 0.5]		0.803459	[-0.3, -0.1]		1.15969	[0.1, 0.2]		1.02476	[-0.1, 0.1]		1.12418	[0.0, 0.2]
PreInt_EduHx,IEP		0.627258	[-0.6, -0.4]		0.896779	[-0.2, -0.0]		1.57563	[0.4, 0.5]		0.841913	[-0.3, -0.1]		1.27829	[0.2, 0.3]
PreInt_EduHx,NeuroPsych		1.05132	[-0.1, 0.2]		1.80314	[0.5, 0.7]		1.73245	[0.5, 0.6]		1.09941	[0.0, 0.2]		1.34223	[0.2, 0.4]
PreInt_EduHx,afterschoolteams		0.853902	[-0.2, -0.1]		1.05909	[-0.0, 0.1]		1.29138	[0.2, 0.3]		1.00934	[-0.1, 0.1]		0.644753	[-0.5, -0.4]
PreInt_EduHx,bestfriend		0.819982	[-0.3, -0.1]		1.3799	[0.2, 0.4]		1.06161	[0.0, 0.1]		1.01538	[-0.1, 0.1]		1.45878	[0.3, 0.4]
PreInt_EduHx,family_religious		0.971008	[-0.1, 0.1]		0.934415	[-0.1, 0.0]		1.45698	[0.3, 0.4]		0.998085	[-0.1, 0.1]		1.44015	[0.3, 0.4]
PreInt_EduHx,learning_disability		0.788827	[-0.4, -0.1]		0.463279	[-0.9, -0.7]		0.767261	[-0.3, -0.2]		1	[-0.1, 0.1]		1.33541	[0.2, 0.4]
PreInt_TxHx,emergency_room		1.04912	[-0.0, 0.1]		1.26325	[0.2, 0.3]		4.08248	[1.4, 1.5]		0.941701	[-0.1, 0.0]		1.28745	[0.2, 0.3]
PreInt_TxHx,firearms		2.81674	[0.8, 1.2]		2.35716	[0.7, 1.0]		0.549491	[-0.7, -0.5]		0.628201	[-0.6, -0.3]		0.478246	[-0.9, -0.6]
PreInt_TxHx,head_injuries		1.19296	[0.0, 0.3]		1.26603	[0.1, 0.3]		0.800027	[-0.3, -0.2]		0.517152	[-0.8, -0.6]		0.591614	[-0.6, -0.4]
PreInt_TxHx,health_problems		0.950131	[-0.2, 0.0]		1.1295	[0.0, 0.2]		0.783759	[-0.3, -0.2]		0.91423	[-0.2, -0.0]		0.739112	[-0.4, -0.2]
PreInt_TxHx,psych_meds_cur		1.06363	[-0.1, 0.2]		0.378031	[-1.1, -0.9]		0.979462	[-0.1, 0.0]		0.570078	[-0.7, -0.5]		1.12329	[0.0, 0.2]
PreInt_TxHx,psych_meds_past		1.02502	[-0.1, 0.2]		1.30707	[0.2, 0.4]		0.434524	[-0.9, -0.8]		0.77784	[-0.4, -0.1]		1.14186	[0.0, 0.2]
PreInt_TxHx,trauma		0.985042	[-0.2, 0.1]		2.33322	[0.7, 1.0]		0.503608	[-0.8, -0.6]		1.76007	[0.5, 0.7]		0.0661434	[-2.8, -2.6]
CSSRS,CSSRS_01		1.80004	[0.4, 0.8]		1.6356	[0.3, 0.6]		0.244404	[-1.5, -1.3]		1.80177	[0.4, 0.7]		0.382074	[-1.1, -0.8]
PBQ,PBQ_17		0.91829	[-0.1, -0.0]		0.913102	[-0.1, -0.1]		0.828861	[-0.2, -0.2]		0.850459	[-0.2, -0.1]		1.0019	[-0.0, 0.0]
PreInt_TxHx,homicide		0.718815	[-0.4, -0.3]		0.996548	[-0.0, 0.0]		0.740083	[-0.3, -0.3]		0.72459	[-0.4, -0.3]		0.726154	[-0.4, -0.3]
PreInt_TxHx,hospitalized		0.958281	[-0.1, 0.0]		0.784179	[-0.3, -0.2]		0.833602	[-0.2, -0.2]		1.06661	[0.0, 0.1]		0.915753	[-0.1, -0.1]
IAT,IAT_Total		0.973201	[-0.1, 0.0]		0.975214	[-0.1, 0.0]		1.14964	[0.1, 0.2]		0.703488	[-0.4, -0.3]		0.965455	[-0.1, 0.0]
PCIAT,PCIAT_Total		0.976509	[-0.1, 0.0]		1.00185	[-0.0, 0.0]		0.913464	[-0.1, -0.1]		0.936942	[-0.1, -0.0]		1.34392	[0.3, 0.3]
WHODAS_P,WHODAS_P_Total		1.0817	[0.0, 0.1]		0.857104	[-0.2, -0.1]		0.932551	[-0.1, -0.0]		1.13421	[0.1, 0.2]		0.693698	[-0.4, -0.3]
WHODAS_SR,WHODAS_SR_Score		0.808275	[-0.3, -0.2]		1.22486	[0.2, 0.2]		1.09206	[0.1, 0.1]		1.09661	[0.1, 0.1]		0.913165	[-0.1, -0.1]
espad_screen		0.939933	[-0.1, -0.0]		0.707495	[-0.4, -0.3]		0.738015	[-0.3, -0.3]		0.789286	[-0.3, -0.2]		0.924605	[-0.1, -0.0]
connors_subscales		1.11882	[0.0, 0.2]		1.03756	[-0.0, 0.1]		0.772584	[-0.3, -0.2]		1.11825	[0.0, 0.2]		1.0196	[-0.0, 0.1]
coping_agglo		0.927026	[-0.2, 0.0]		1.04687	[-0.0, 0.1]		1.37067	[0.3, 0.4]		0.729851	[-0.4, -0.3]		0.861398	[-0.2, -0.1]
CPIC		1.17157	[0.1, 0.2]		1.21032	[0.1, 0.2]		1.20179	[0.2, 0.2]		1.11491	[0.1, 0.2]		1.2549	[0.2, 0.3]
PSI		0.876562	[-0.2, -0.1]		0.880053	[-0.2, -0.1]		1.72083	[0.5, 0.6]		0.914395	[-0.1, -0.0]		1.34538	[0.3, 0.3]
ICU_SR,ICU_SR_Total		1.22357	[0.1, 0.3]		0.867487	[-0.2, -0.1]		0.813502	[-0.2, -0.2]		1.04528	[0.0, 0.1]		1.05954	[0.0, 0.1]
FNC1		0.765732	[-0.5, -0.1]		1.30783	[0.1, 0.4]		2.43883	[0.8, 1.0]		0.910691	[-0.2, 0.0]		0.897172	[-0.2, 0.0]
FNC2		1.02214	[-0.1, 0.2]		0.815666	[-0.3, -0.1]		1	[-0.1, 0.1]		0.938825	[-0.2, 0.1]		1.19963	[0.1, 0.3]
FNC3		0.401662	[-1.1, -0.7]		0.375887	[-1.1, -0.8]		1.39819	[0.2, 0.4]		0.760109	[-0.4, -0.1]		3.6706	[1.2, 1.4]
FNC4		1.11265	[-0.1, 0.3]		0.71916	[-0.5, -0.2]		1	[-0.1, 0.1]		0.935457	[-0.2, 0.1]		0.544109	[-0.7, -0.5]
FNC5		0.820164	[-0.4, 0.0]		2.45622	[0.7, 1.1]		1.7657	[0.4, 0.7]		1.87487	[0.4, 0.8]		0.747085	[-0.5, -0.1]
FNC6		1	[-0.2, 0.2]		0.249531	[-1.6, -1.2]		1.54391	[0.3, 0.5]		0.702551	[-0.5, -0.2]		8.83147	[2.0, 2.3]
FNC7		2.74416	[0.8, 1.2]		0.883187	[-0.3, 0.0]		0.332989	[-1.2, -1.0]		1.11071	[-0.1, 0.3]		0.785507	[-0.4, -0.1]
FNC8		2.62331	[0.8, 1.2]		1	[-0.2, 0.2]		1.0996	[-0.0, 0.2]		2.99881	[0.9, 1.2]		0.393819	[-1.1, -0.8]
FNC9		2.03492	[0.5, 0.9]		0.653923	[-0.6, -0.3]		0.551935	[-0.7, -0.5]		0.663724	[-0.5, -0.3]		2.4769	[0.8, 1.0]
FNC10		1.12981	[-0.0, 0.3]		0.827164	[-0.3, -0.1]		1.01305	[-0.1, 0.1]		1.97405	[0.6, 0.8]		1.65248	[0.4, 0.6]
FNC11		0.619169	[-0.6, -0.3]		0.5966	[-0.6, -0.4]		1.32508	[0.2, 0.4]		1.07702	[-0.0, 0.2]		1.42691	[0.2, 0.5]
FNC12		0.700328	[-0.5, -0.2]		1	[-0.1, 0.1]		0.31366	[-1.2, -1.1]		1.31112	[0.2, 0.4]		0.500641	[-0.8, -0.6]
FNC13		0.833022	[-0.4, 0.1]		8.10447	[1.9, 2.3]		0.541783	[-0.7, -0.5]		1.16994	[-0.0, 0.4]		0.135259	[-2.2, -1.8]
FNC14		1.17779	[-0.0, 0.4]		0.179204	[-1.9, -1.6]		0.294404	[-1.3, -1.1]		1.75492	[0.4, 0.7]		1.51447	[0.3, 0.6]
FNC15		1.00436	[-0.2, 0.2]		1.0055	[-0.1, 0.2]		0.329523	[-1.2, -1.0]		1	[-0.1, 0.1]		1.63785	[0.4, 0.6]
FNC16		1.05925	[-0.1, 0.2]		0.895313	[-0.3, 0.0]		1.08345	[-0.0, 0.2]		2.13929	[0.6, 0.9]		0.27523	[-1.4, -1.2]
FNC17		3.01119	[0.9, 1.3]		0.715471	[-0.5, -0.2]		0.309613	[-1.3, -1.1]		1.39741	[0.2, 0.5]		0.715578	[-0.4, -0.2]
FNC18		0.803385	[-0.4, -0.0]		0.803314	[-0.4, -0.1]		1.11724	[0.0, 0.2]		2.89052	[0.9, 1.2]		0.76465	[-0.4, -0.1]
FNC19		0.856717	[-0.3, 0.0]		0.430557	[-1.0, -0.7]		3.8225	[1.3, 1.4]		1.46166	[0.2, 0.5]		5.18757	[1.5, 1.8]
FNC20		1.13389	[-0.1, 0.4]		0.465265	[-1.0, -0.6]		0.672528	[-0.5, -0.3]		0.670476	[-0.6, -0.2]		0.347044	[-1.2, -0.9]
FNC21		0.437625	[-1.1, -0.6]		1.38455	[0.1, 0.5]		0.986322	[-0.1, 0.1]		0.961968	[-0.2, 0.1]		0.486027	[-0.9, -0.6]
FNC22		1.19432	[-0.0, 0.4]		1	[-0.2, 0.2]		0.942346	[-0.2, 0.0]		1.08592	[-0.1, 0.3]		2.42946	[0.7, 1.0]
FNC23		1.01217	[-0.2, 0.2]		1.33041	[0.1, 0.4]		3.53451	[1.2, 1.4]		0.977341	[-0.2, 0.1]		1.36915	[0.2, 0.4]
FNC24		1.02731	[-0.1, 0.2]		2.50838	[0.8, 1.1]		1.07354	[-0.0, 0.2]		0.959062	[-0.2, 0.1]		0.727528	[-0.4, -0.2]
FNC25		2.45213	[0.7, 1.1]		1.07966	[-0.1, 0.2]		1.64128	[0.4, 0.6]		0.365968	[-1.2, -0.9]		1.68527	[0.4, 0.7]
FNC26		0.45426	[-1.1, -0.5]		1	[-0.2, 0.2]		1.03234	[-0.1, 0.2]		0.310873	[-1.4, -1.0]		3.9264	[1.2, 1.5]
FNC27		1.14339	[-0.1, 0.4]		4.13573	[1.2, 1.6]		3.19406	[1.0, 1.3]		1.98044	[0.5, 0.9]		1.11893	[-0.1, 0.3]
FNC28		1.55044	[0.3, 0.6]		0.413909	[-1.0, -0.7]		0.834852	[-0.3, -0.1]		1.09095	[-0.1, 0.2]		0.266492	[-1.4, -1.2]
FNC29		2.36283	[0.7, 1.1]		1.66021	[0.3, 0.7]		0.175601	[-1.8, -1.6]		1.11999	[-0.0, 0.3]		3.12921	[1.0, 1.3]
FNC30		1	[-0.2, 0.2]		2.76864	[0.9, 1.2]		0.496291	[-0.8, -0.6]		0.468272	[-0.9, -0.6]		0.0525432	[-3.1, -2.8]
FNC31		0.525482	[-0.9, -0.4]		1.73338	[0.4, 0.7]		0.33286	[-1.2, -1.0]		2.11443	[0.6, 0.9]		0.0940626	[-2.5, -2.2]
FNC32		1.8993	[0.5, 0.8]		1.43274	[0.2, 0.5]		0.399406	[-1.0, -0.8]		0.671936	[-0.5, -0.3]		1.13419	[0.0, 0.2]
FNC33		0.480364	[-0.9, -0.5]		0.380491	[-1.1, -0.8]		4.05831	[1.3, 1.5]		0.57089	[-0.7, -0.4]		5.27022	[1.5, 1.8]
FNC34		0.71856	[-0.5, -0.2]		0.687868	[-0.5, -0.2]		0.607461	[-0.6, -0.4]		0.678931	[-0.5, -0.3]		0.733477	[-0.4, -0.2]
FNC35		0.336904	[-1.3, -0.9]		1.25292	[0.1, 0.4]		1.45278	[0.3, 0.5]		1.07053	[-0.1, 0.2]		1.65342	[0.4, 0.6]
FNC36		0.779448	[-0.4, -0.1]		0.468482	[-0.9, -0.6]		0.672263	[-0.5, -0.3]		1.40002	[0.2, 0.5]		1.11761	[-0.0, 0.2]
FNC37		0.781817	[-0.5, -0.0]		0.424758	[-1.0, -0.7]		1.23902	[0.1, 0.3]		0.662537	[-0.6, -0.2]		1.1814	[0.0, 0.3]
FNC38		0.549382	[-0.9, -0.3]		2.68152	[0.8, 1.2]		0.286816	[-1.4, -1.1]		4.49994	[1.3, 1.7]		0.0605493	[-3.0, -2.6]
FNC39		1.45461	[0.1, 0.7]		2.25634	[0.6, 1.0]		0.839499	[-0.3, -0.0]		2.97131	[0.9, 1.3]		1.36941	[0.1, 0.5]
FNC40		1.10236	[-0.1, 0.3]		1.52934	[0.3, 0.6]		0.522712	[-0.8, -0.5]		0.640936	[-0.6, -0.3]		0.187353	[-1.8, -1.5]
FNC41		1.19937	[-0.0, 0.4]		0.21155	[-1.7, -1.4]		1.38406	[0.2, 0.4]		1.50839	[0.2, 0.6]		2.11115	[0.6, 0.9]
FNC42		1.36107	[0.1, 0.5]		0.714098	[-0.5, -0.1]		1.52969	[0.3, 0.5]		0.227512	[-1.7, -1.3]		0.388287	[-1.1, -0.8]
FNC43		0.44716	[-1.0, -0.6]		1	[-0.2, 0.2]		1.84398	[0.5, 0.7]		0.181938	[-1.9, -1.5]		2.87646	[0.9, 1.2]
FNC44		0.334718	[-1.3, -0.9]		0.53773	[-0.8, -0.5]		1.51249	[0.3, 0.5]		1.12991	[-0.0, 0.3]		0.714722	[-0.5, -0.2]
FNC45		1.05522	[-0.1, 0.2]		0.545724	[-0.7, -0.5]		1.21029	[0.1, 0.3]		0.3476	[-1.2, -0.9]		4.97937	[1.5, 1.7]
FNC_meta_num_states		0.914768	[-0.2, 0.1]		0.498701	[-0.8, -0.6]		1.62518	[0.4, 0.6]		0.36882	[-1.1, -0.9]		1.2512	[0.1, 0.3]
FNC_meta_change_states		1.12892	[-0.1, 0.3]		1.87934	[0.5, 0.8]		0.754749	[-0.4, -0.2]		1.25596	[0.1, 0.4]		2.24776	[0.7, 0.9]
FNC_meta_state_span		1.02538	[-0.0, 0.1]		0.942937	[-0.1, -0.0]		1.46818	[0.4, 0.4]		1.40006	[0.3, 0.4]		0.891348	[-0.2, -0.1]
FNC_meta_tot_dist		0.888692	[-0.2, 0.0]		1.17127	[0.1, 0.3]		0.664547	[-0.5, -0.3]		1.32046	[0.2, 0.4]		0.295421	[-1.3, -1.1]
PreInt_EduHx,getalongkids_school		1.04925	[-0.0, 0.1]		1.12919	[0.1, 0.2]		1.39892	[0.3, 0.4]		0.819894	[-0.2, -0.2]		1.90367	[0.6, 0.7]
PreInt_EduHx,bullied		1.20357	[0.1, 0.2]		0.694608	[-0.4, -0.3]		0.658692	[-0.4, -0.4]		0.672988	[-0.4, -0.3]		0.596253	[-0.6, -0.5]
PreInt_EduHx,getalongkids_neighborhood		0.751731	[-0.3, -0.2]		0.779671	[-0.3, -0.2]		0.741687	[-0.3, -0.3]		1.02419	[-0.0, 0.1]		0.729669	[-0.3, -0.3]
PreInt_EduHx,number_friends		0.874687	[-0.2, -0.1]		1.01458	[-0.0, 0.1]		0.921791	[-0.1, -0.1]		0.793637	[-0.3, -0.2]		0.906339	[-0.1, -0.1]
SCQ,SCQ_Total		0.818047	[-0.3, -0.1]		0.905892	[-0.1, -0.1]		1.47729	[0.4, 0.4]		1.19796	[0.1, 0.2]		1.26289	[0.2, 0.3]
SDQ,SDQ_Hyperactivity		0.803042	[-0.3, -0.1]		0.389295	[-1.0, -0.8]		1.39117	[0.3, 0.4]		9.59448	[2.2, 2.4]		1.13134	[0.0, 0.2]
SDQ,SDQ_Internalizing		0.306442	[-1.3, -1.1]		1.36978	[0.3, 0.4]		0.584749	[-0.6, -0.5]		1.64432	[0.4, 0.5]		0.888013	[-0.2, -0.1]
SDQ,SDQ_Prosocial		1.01368	[-0.0, 0.1]		1.05642	[0.0, 0.1]		1.18071	[0.1, 0.2]		1.27444	[0.2, 0.3]		1.07576	[0.0, 0.1]
CTOPP,CTOPP_RSN_Comp		0.93054	[-0.1, -0.0]		0.865809	[-0.2, -0.1]		0.958898	[-0.1, -0.0]		0.817715	[-0.2, -0.2]		1.26	[0.2, 0.3]
Pegboard,peg_z_d		0.974101	[-0.1, 0.0]		0.939988	[-0.1, -0.0]		0.696503	[-0.4, -0.3]		1.08261	[0.0, 0.1]		0.740127	[-0.3, -0.3]
Pegboard,peg_z_nd		0.968203	[-0.1, 0.0]		1.2203	[0.1, 0.3]		1.02398	[-0.0, 0.1]		1.25279	[0.2, 0.3]		0.790415	[-0.3, -0.2]
Physical,Diastolic_BP		0.875886	[-0.2, -0.1]		0.717252	[-0.4, -0.3]		1	[-0.0, 0.0]		0.997384	[-0.0, 0.0]		0.876485	[-0.2, -0.1]
PreInt_DevHx,m_birthage		1.08313	[0.0, 0.1]		0.92015	[-0.1, -0.0]		0.793253	[-0.3, -0.2]		1.15036	[0.1, 0.2]		1.15898	[0.1, 0.2]
SDQ,SDQ_Externalizing		2.10375	[0.6, 0.9]		1.00818	[-0.1, 0.1]		0.759105	[-0.3, -0.2]		0.039433	[-3.3, -3.1]		0.771535	[-0.4, -0.2]
SRS_Total_T		1.30973	[0.2, 0.4]		0.86029	[-0.2, -0.1]		0.843994	[-0.2, -0.1]		1.07184	[0.0, 0.1]		1.28578	[0.2, 0.3]
SWAN,SWAN_HY		1.2128	[0.1, 0.3]		0.954382	[-0.1, 0.0]		1.78976	[0.6, 0.6]		1.14391	[0.1, 0.2]		1.03094	[-0.0, 0.1]
SWAN,SWAN_IN		0.881332	[-0.2, -0.1]		0.488143	[-0.8, -0.7]		0.689458	[-0.4, -0.3]		1.1526	[0.1, 0.2]		1.00418	[-0.0, 0.0]
TOWRE,TOWRE_Total_Scaled		0.872655	[-0.2, -0.1]		1.08872	[0.0, 0.1]		0.87632	[-0.2, -0.1]		1.24558	[0.2, 0.3]		0.540591	[-0.7, -0.6]
FSIQ		0.77186	[-0.3, -0.2]		0.870175	[-0.2, -0.1]		0.589196	[-0.6, -0.5]		0.974619	[-0.1, 0.0]		0.820056	[-0.2, -0.1]
WIAT,WIAT_LC_Stnd		1.22309	[0.1, 0.3]		1.35248	[0.3, 0.3]		1.02491	[-0.0, 0.1]		1.20624	[0.1, 0.2]		1.55314	[0.4, 0.5]
WIAT,WIAT_Num_Stnd		1.14702	[0.1, 0.2]		0.898818	[-0.2, -0.1]		1	[-0.0, 0.0]		0.745036	[-0.3, -0.2]		1.46224	[0.3, 0.4]
WIAT,WIAT_RC_Stnd		1.03289	[-0.0, 0.1]		0.663276	[-0.5, -0.4]		1.19539	[0.1, 0.2]		0.722104	[-0.4, -0.3]		1.14462	[0.1, 0.2]
PreInt_EduHx_discipline		1.10954	[0.1, 0.2]		0.90749	[-0.1, -0.1]		1.02338	[0.0, 0.0]		0.761747	[-0.3, -0.2]		1.08592	[0.1, 0.1]
FGC		1.0864	[0.0, 0.1]		0.851494	[-0.2, -0.1]		0.934835	[-0.1, -0.0]		1.19565	[0.1, 0.2]		1.09216	[0.1, 0.1]
SAS		1.41611	[0.3, 0.4]		1	[-0.1, 0.1]		1.47813	[0.4, 0.4]		1.38626	[0.3, 0.4]		0.925973	[-0.1, -0.0]
NLES		0.807362	[-0.3, -0.2]		1.24598	[0.2, 0.3]		1.06459	[0.0, 0.1]		0.758576	[-0.3, -0.2]		0.698175	[-0.4, -0.3]
BIA,BIA_DEE		1.04526	[-0.0, 0.1]		1.12908	[0.1, 0.2]		0.860017	[-0.2, -0.1]		0.957069	[-0.1, -0.0]		0.741798	[-0.3, -0.3]
CIS_SR,CIS_SR_Total		1.02117	[-0.0, 0.0]		1.04985	[0.0, 0.1]		1.04517	[0.0, 0.1]		1.16965	[0.1, 0.2]		0.934076	[-0.1, -0.1]
MFQ_P,MFQ_P_Total		0.959403	[-0.1, -0.0]		0.954025	[-0.1, -0.0]		0.625545	[-0.5, -0.5]		0.881835	[-0.1, -0.1]		0.966064	[-0.1, -0.0]
MFQ_SR,MFQ_SR_Total		1.05222	[0.0, 0.1]		1.1466	[0.1, 0.2]		0.978506	[-0.0, -0.0]		1.14232	[0.1, 0.2]		0.991861	[-0.0, 0.0]
NIH_Scores,NIH7_Card_P		1.02484	[-0.0, 0.1]		1.37749	[0.3, 0.4]		1.12918	[0.1, 0.1]		0.759956	[-0.3, -0.2]		1.03904	[0.0, 0.1]
Temp_Disc,Temp_Disc_run2_ed50		0.894165	[-0.1, -0.1]		1.02641	[0.0, 0.0]		1.01437	[0.0, 0.0]		0.990251	[-0.0, 0.0]		0.898419	[-0.1, -0.1]
Temp_Disc,Temp_Disc_run2_k		0.910898	[-0.1, -0.1]		1.02015	[-0.0, 0.0]		0.733464	[-0.3, -0.3]		0.898154	[-0.1, -0.1]		0.949277	[-0.1, -0.0]
PANAS,PANAS_NegativeAffect		0.794521	[-0.3, -0.2]		0.772582	[-0.3, -0.2]		0.647974	[-0.5, -0.4]		0.622145	[-0.5, -0.4]		0.844292	[-0.2, -0.1]
ASSQ,ASSQ_Total		1.11785	[0.1, 0.1]		1.00467	[-0.0, 0.0]		1.10433	[0.1, 0.1]		1.02778	[0.0, 0.0]		0.913143	[-0.1, -0.1]
Barratt,Barratt_Total_Edu		0.972394	[-0.0, -0.0]		1.03225	[0.0, 0.0]		0.942228	[-0.1, -0.0]		0.992383	[-0.0, 0.0]		1.06117	[0.0, 0.1]
Barratt,Barratt_Total_Occ		0.935745	[-0.1, -0.0]		0.990561	[-0.0, 0.0]		1.01251	[0.0, 0.0]		0.882401	[-0.1, -0.1]		1.06366	[0.0, 0.1]
DTS,DTS_Total		0.846678	[-0.2, -0.1]		1.33816	[0.3, 0.3]		0.736664	[-0.3, -0.3]		0.962199	[-0.1, -0.0]		1.06188	[0.0, 0.1]
FSQ,FSQ_04		1.04821	[0.0, 0.1]		0.995556	[-0.0, 0.0]		1.06262	[0.1, 0.1]		1.18821	[0.2, 0.2]		1.07541	[0.1, 0.1]
PreInt_DevHx,skill_age_06		0.957206	[-0.1, -0.0]		0.96147	[-0.1, -0.0]		1.0332	[0.0, 0.0]		1.01666	[0.0, 0.0]		0.954425	[-0.1, -0.0]
NIH_Scores,NIH7_Flanker_P		1.12295	[0.1, 0.2]		0.883167	[-0.2, -0.1]		1.11711	[0.1, 0.1]		0.965399	[-0.1, 0.0]		1.11265	[0.1, 0.1]
NIH_Scores,NIH7_List_P		0.945595	[-0.1, -0.0]		0.969143	[-0.1, 0.0]		1.45422	[0.4, 0.4]		1.27264	[0.2, 0.3]		1.00249	[-0.0, 0.0]
RBS,RBS_Total		0.885457	[-0.2, -0.1]		0.962442	[-0.1, -0.0]		0.684999	[-0.4, -0.4]		0.802653	[-0.3, -0.2]		0.678883	[-0.4, -0.4]
EHQ,EHQ_Total		0.946773	[-0.1, -0.0]		1.09775	[0.1, 0.1]		0.877312	[-0.1, -0.1]		1.02436	[0.0, 0.0]		0.978301	[-0.0, -0.0]
Physical,BMI		0.915391	[-0.1, -0.0]		0.699733	[-0.4, -0.3]		0.859701	[-0.2, -0.1]		0.889625	[-0.2, -0.1]		0.960816	[-0.1, -0.0]
GFTA,GFTA_SIW_Stnd		1.01526	[-0.0, 0.0]		0.971126	[-0.0, -0.0]		0.841807	[-0.2, -0.2]		1.03772	[0.0, 0.1]		0.960235	[-0.1, -0.0]
C3SR,C3SR_NI		1.00793	[-0.0, 0.0]		0.951533	[-0.1, -0.0]		1.0864	[0.1, 0.1]		0.992241	[-0.0, 0.0]		1.048	[0.0, 0.1]
C3SR,C3SR_PI		1.01764	[0.0, 0.0]		1.07393	[0.1, 0.1]		1.09124	[0.1, 0.1]		1.00524	[-0.0, 0.0]		0.957501	[-0.1, -0.0]
NIH_Scores,NIH7_Pattern_P		0.920188	[-0.1, -0.0]		1.02264	[-0.0, 0.1]		1	[-0.0, 0.0]		1.12749	[0.1, 0.2]		1.00167	[-0.0, 0.0]
PANAS,PANAS_PositiveAffect		1.06689	[0.0, 0.1]		0.884902	[-0.2, -0.1]		0.994556	[-0.0, 0.0]		1.21916	[0.2, 0.2]		0.731759	[-0.3, -0.3]
APQ_P,APQ_P_Total		1.00403	[-0.0, 0.1]		1.34332	[0.3, 0.3]		1	[-0.0, 0.0]		1.02631	[-0.0, 0.1]		0.909456	[-0.1, -0.1]
APQ_SR,APQ_SR_Total		1.03729	[-0.0, 0.1]		0.942332	[-0.1, -0.0]		1.61648	[0.5, 0.5]		1.16972	[0.1, 0.2]		1.18438	[0.1, 0.2]
Age		0.846176	[-0.3, -0.1]		0.92718	[-0.1, -0.0]		0.288733	[-1.3, -1.2]		1.49979	[0.3, 0.5]		0.554407	[-0.6, -0.5]
CGAS,CGAS_Score		0.893659	[-0.2, -0.1]		1.44509	[0.3, 0.4]		1.7038	[0.5, 0.6]		0.886064	[-0.2, -0.1]		1.0348	[0.0, 0.1]
CIS_P,CIS_P_Score		0.774118	[-0.3, -0.2]		0.946815	[-0.1, -0.0]		0.708242	[-0.4, -0.3]		0.692063	[-0.4, -0.3]		0.893155	[-0.1, -0.1]
ICU_P,ICU_P_Total		1.42321	[0.3, 0.4]		1.60955	[0.4, 0.5]		2.09426	[0.7, 0.8]		1.0534	[0.0, 0.1]		1.13245	[0.1, 0.2]
