# Supplementary material for: Predicting individual cases of major adolescent psychiatric conditions with artificial intelligence
Source: Transl Psychiatry. 2023 Oct 10;13:314. doi: 10.1038/s41398-023-02599-9 (PMC10564881; doi:10.1038/s41398-023-02599-9)
Supplement: Supplementary file 6 — Supplementary Table 6 [file 41398_2023_2599_MOESM6_ESM.xlsx]

## Sheet: Sheet1
Supplementary Table 6: Odds Ratio and Confidence Interval for Multivariate Analysis
	ANXIETY			ATTENTION DEFICIT			DEPRESSION			DISRUPTIVE BEHAVIORS			PTSD
Candidate Predictor	Odds Ratio	95% Confidence Interval		Odds Ratio	95% Confidence Interval		Odds Ratio	95% Confidence Interval		Odds Ratio	95% Confidence Interval		Odds Ratio	95% Confidence Interval
ESPAD,ESPAD_01b	1	[-0.7, 0.7]		1	[-0.6, 0.6]		1	[-0.3, 0.3]		1	[-0.6, 0.6]		1	[-0.2, 0.2]
infant_temp	1	[-0.1, 0.1]		1	[-0.1, 0.1]		1	[-0.1, 0.1]		1	[-0.1, 0.1]		0.98139	[-0.1, 0.0]
PPS	1	[-0.2, 0.2]		1	[-0.2, 0.2]		1.17197	[0.1, 0.2]		1	[-0.2, 0.2]		0.987852	[-0.1, 0.1]
PhenX_Neighborhood	1	[-0.1, 0.1]		1	[-0.1, 0.1]		1.22091	[0.1, 0.3]		1	[-0.1, 0.1]		1	[-0.0, 0.0]
Sex	1	[-0.3, 0.3]		1	[-0.2, 0.2]		1	[-0.1, 0.1]		1	[-0.3, 0.3]		0.961312	[-0.1, 0.1]
FSQ,FSQ_01	1	[-0.4, 0.4]		1	[-0.3, 0.3]		0.795562	[-0.4, -0.1]		1	[-0.3, 0.3]		0.949412	[-0.2, 0.1]
FSQ,FSQ_02	1	[-0.3, 0.3]		1	[-0.2, 0.2]		0.779725	[-0.4, -0.1]		1	[-0.3, 0.3]		0.913307	[-0.2, 0.0]
MRI_CIBC	1	[-0.5, 0.5]		1	[-0.4, 0.4]		0.763013	[-0.5, -0.1]		1	[-0.4, 0.4]		0.820661	[-0.3, -0.1]
PBQ_03_yes	1	[-0.3, 0.3]		1	[-0.2, 0.2]		0.93155	[-0.2, 0.1]		1	[-0.3, 0.3]		1	[-0.1, 0.1]
PBQ_05_yes	1	[-1.0, 1.0]		1	[-0.7, 0.7]		1	[-0.4, 0.4]		1	[-0.8, 0.8]		1	[-0.3, 0.3]
PBQ_08_yes	1	[-0.4, 0.4]		1	[-0.3, 0.3]		1	[-0.2, 0.2]		1	[-0.3, 0.3]		1	[-0.1, 0.1]
PBQ_10_no	1	[-1.2, 1.2]		1	[-0.9, 0.9]		0.852487	[-0.7, 0.3]		1	[-1.0, 1.0]		0.905722	[-0.5, 0.3]
PBQ_12_yes	1	[-1.2, 1.2]		1	[-0.9, 0.9]		1	[-0.5, 0.5]		1	[-1.0, 1.0]		1	[-0.4, 0.4]
PBQ_13_yes	1	[-0.5, 0.5]		1	[-0.4, 0.4]		1	[-0.2, 0.2]		1	[-0.4, 0.4]		1	[-0.2, 0.2]
PreInt_Demos_Fam,Child_Race_Cauc	1	[-0.8, 0.8]		1	[-0.6, 0.6]		1	[-0.3, 0.3]		1	[-0.7, 0.7]		1	[-0.3, 0.3]
PreInt_Demos_Fam,Child_AA	1	[-0.9, 0.9]		1	[-0.7, 0.7]		1	[-0.4, 0.4]		1	[-0.8, 0.8]		0.978018	[-0.3, 0.3]
PreInt_Demos_Fam,Child_Race_Hisp	1	[-0.9, 0.9]		1	[-0.7, 0.7]		0.941606	[-0.4, 0.3]		1	[-0.8, 0.8]		1	[-0.3, 0.3]
PreInt_Demos_Fam,Child_Race_Other	1	[-0.9, 0.9]		1	[-0.7, 0.7]		0.984538	[-0.4, 0.3]		1	[-0.7, 0.7]		0.947164	[-0.3, 0.2]
PreInt_DevHx,complications	1	[-0.4, 0.4]		1	[-0.3, 0.3]		0.96454	[-0.2, 0.1]		1	[-0.3, 0.3]		0.895744	[-0.2, 0.0]
PreInt_DevHx,dev_normal	1	[-0.3, 0.3]		1	[-0.2, 0.2]		0.857559	[-0.3, -0.0]		1	[-0.3, 0.3]		0.913745	[-0.2, 0.0]
PreInt_DevHx,growth_concerns	1	[-0.4, 0.4]		1	[-0.3, 0.3]		1	[-0.2, 0.2]		1	[-0.4, 0.4]		1	[-0.1, 0.1]
PreInt_DevHx,newborn_problems	1	[-0.4, 0.4]		1	[-0.3, 0.3]		1.03911	[-0.1, 0.2]		1	[-0.3, 0.3]		1	[-0.1, 0.1]
PreInt_DevHx,preg_symp_02	1	[-0.5, 0.5]		1	[-0.4, 0.4]		1	[-0.2, 0.2]		1	[-0.4, 0.4]		1	[-0.2, 0.2]
PreInt_DevHx,preg_symp_03	1	[-0.7, 0.7]		1	[-0.5, 0.5]		1	[-0.3, 0.3]		1	[-0.6, 0.6]		1	[-0.2, 0.2]
PreInt_DevHx,preg_symp_12	1	[-0.5, 0.5]		1	[-0.3, 0.3]		1	[-0.2, 0.2]		1	[-0.4, 0.4]		1	[-0.1, 0.1]
PreInt_DevHx,preg_symp_14	1	[-0.7, 0.7]		1	[-0.6, 0.6]		1	[-0.3, 0.3]		1	[-0.6, 0.6]		1	[-0.2, 0.2]
PreInt_DevHx,premature	1	[-0.6, 0.6]		1	[-0.5, 0.5]		1.10785	[-0.1, 0.3]		1	[-0.5, 0.5]		1	[-0.2, 0.2]
PreInt_EduHx,EI	1	[-0.4, 0.4]		1	[-0.3, 0.3]		1	[-0.2, 0.2]		1	[-0.3, 0.3]		1	[-0.1, 0.1]
PreInt_EduHx,IEP	1	[-0.4, 0.4]		1	[-0.3, 0.3]		1	[-0.1, 0.1]		1	[-0.3, 0.3]		0.886055	[-0.2, -0.0]
PreInt_EduHx,NeuroPsych	1	[-0.4, 0.4]		1	[-0.3, 0.3]		1	[-0.1, 0.1]		1	[-0.3, 0.3]		1	[-0.1, 0.1]
PreInt_EduHx,afterschoolteams	1	[-0.3, 0.3]		1	[-0.2, 0.2]		0.896102	[-0.2, 0.0]		1	[-0.2, 0.2]		1	[-0.1, 0.1]
PreInt_EduHx,bestfriend	1	[-0.3, 0.3]		1	[-0.3, 0.3]		0.872392	[-0.3, -0.0]		1	[-0.3, 0.3]		0.923133	[-0.2, 0.0]
PreInt_EduHx,family_religious	1	[-0.3, 0.3]		1	[-0.2, 0.2]		1	[-0.1, 0.1]		1	[-0.2, 0.2]		1	[-0.1, 0.1]
PreInt_EduHx,learning_disability	1	[-0.4, 0.4]		1	[-0.3, 0.3]		0.844086	[-0.3, -0.0]		1	[-0.3, 0.3]		1	[-0.1, 0.1]
PreInt_TxHx,emergency_room	1	[-0.3, 0.3]		1	[-0.2, 0.2]		0.916768	[-0.2, 0.0]		1	[-0.2, 0.2]		0.900044	[-0.2, -0.0]
PreInt_TxHx,firearms	1	[-0.6, 0.6]		1	[-0.5, 0.5]		0.972384	[-0.3, 0.2]		1	[-0.5, 0.5]		1	[-0.2, 0.2]
PreInt_TxHx,head_injuries	1	[-0.4, 0.4]		1	[-0.3, 0.3]		1	[-0.2, 0.2]		1	[-0.3, 0.3]		1	[-0.1, 0.1]
PreInt_TxHx,health_problems	1	[-0.3, 0.3]		1	[-0.2, 0.2]		1	[-0.1, 0.1]		1	[-0.3, 0.3]		1	[-0.1, 0.1]
PreInt_TxHx,psych_meds_cur	1	[-0.4, 0.4]		1	[-0.3, 0.3]		0.848829	[-0.3, 0.0]		1	[-0.4, 0.4]		1	[-0.1, 0.1]
PreInt_TxHx,psych_meds_past	1	[-0.4, 0.4]		1	[-0.3, 0.3]		0.887698	[-0.3, 0.0]		1	[-0.3, 0.3]		1	[-0.1, 0.1]
PreInt_TxHx,trauma	1	[-0.5, 0.5]		1	[-0.4, 0.4]		1	[-0.2, 0.2]		1	[-0.4, 0.4]		0.904398	[-0.3, 0.1]
CSSRS,CSSRS_01	1	[-0.7, 0.7]		1	[-0.5, 0.5]		0.885263	[-0.4, 0.2]		1	[-0.6, 0.6]		1	[-0.2, 0.2]
PBQ,PBQ_17	1	[-0.1, 0.1]		1	[-0.1, 0.1]		0.945125	[-0.1, -0.0]		1	[-0.1, 0.1]		1	[-0.0, 0.0]
PreInt_TxHx,homicide	1	[-0.1, 0.1]		1	[-0.1, 0.1]		0.741779	[-0.4, -0.2]		1	[-0.1, 0.1]		1	[-0.0, 0.0]
PreInt_TxHx,hospitalized	1	[-0.1, 0.1]		1	[-0.1, 0.1]		0.917092	[-0.1, -0.0]		1	[-0.1, 0.1]		0.843689	[-0.2, -0.1]
IAT,IAT_Total	1	[-0.2, 0.2]		1	[-0.1, 0.1]		1	[-0.1, 0.1]		1	[-0.2, 0.2]		1	[-0.1, 0.1]
PCIAT,PCIAT_Total	1	[-0.2, 0.2]		1	[-0.1, 0.1]		0.97439	[-0.1, 0.0]		1	[-0.1, 0.1]		1.07489	[0.0, 0.1]
WHODAS_P,WHODAS_P_Total	1	[-0.2, 0.2]		1	[-0.1, 0.1]		0.852539	[-0.2, -0.1]		1	[-0.2, 0.2]		1	[-0.1, 0.1]
WHODAS_SR,WHODAS_SR_Score	1	[-0.2, 0.2]		1	[-0.1, 0.1]		0.9719	[-0.1, 0.0]		1	[-0.1, 0.1]		0.940591	[-0.1, -0.0]
espad_screen	1	[-0.2, 0.2]		1	[-0.1, 0.1]		1	[-0.1, 0.1]		1	[-0.1, 0.1]		1	[-0.0, 0.0]
connors_subscales	1	[-0.3, 0.3]		1	[-0.2, 0.2]		1.03472	[-0.1, 0.2]		1	[-0.2, 0.2]		0.924597	[-0.2, 0.0]
coping_agglo	1	[-0.2, 0.2]		1	[-0.2, 0.2]		1	[-0.1, 0.1]		1	[-0.2, 0.2]		0.971666	[-0.1, 0.0]
CPIC	1	[-0.2, 0.2]		1	[-0.1, 0.1]		1	[-0.1, 0.1]		1	[-0.2, 0.2]		1	[-0.1, 0.1]
PSI	1	[-0.2, 0.2]		1	[-0.1, 0.1]		1	[-0.1, 0.1]		1	[-0.2, 0.2]		1	[-0.1, 0.1]
ICU_SR,ICU_SR_Total	1	[-0.2, 0.2]		1	[-0.1, 0.1]		1	[-0.1, 0.1]		1	[-0.1, 0.1]		0.905043	[-0.2, -0.0]
FNC1	1	[-0.6, 0.6]		1	[-0.5, 0.5]		0.979214	[-0.3, 0.2]		1	[-0.5, 0.5]		1	[-0.2, 0.2]
FNC2	1	[-0.6, 0.6]		1	[-0.4, 0.4]		1	[-0.2, 0.2]		1	[-0.5, 0.5]		0.914006	[-0.3, 0.1]
FNC3	1	[-0.8, 0.8]		1	[-0.6, 0.6]		1	[-0.3, 0.3]		1	[-0.6, 0.6]		1	[-0.2, 0.2]
FNC4	1	[-0.5, 0.5]		1	[-0.4, 0.4]		0.953878	[-0.3, 0.2]		1	[-0.4, 0.4]		0.934836	[-0.2, 0.1]
FNC5	1	[-0.8, 0.8]		1	[-0.6, 0.6]		1	[-0.3, 0.3]		1	[-0.7, 0.7]		1	[-0.3, 0.3]
FNC6	1	[-0.7, 0.7]		1	[-0.6, 0.6]		1.06531	[-0.2, 0.4]		1	[-0.6, 0.6]		1	[-0.2, 0.2]
FNC7	1	[-0.7, 0.7]		1	[-0.5, 0.5]		1	[-0.3, 0.3]		1	[-0.6, 0.6]		1	[-0.2, 0.2]
FNC8	1	[-0.7, 0.7]		1	[-0.5, 0.5]		1.07826	[-0.2, 0.3]		1	[-0.6, 0.6]		1	[-0.2, 0.2]
FNC9	1	[-0.6, 0.6]		1	[-0.5, 0.5]		1.10455	[-0.2, 0.4]		1	[-0.5, 0.5]		1	[-0.2, 0.2]
FNC10	1	[-0.6, 0.6]		1	[-0.4, 0.4]		1	[-0.2, 0.2]		1	[-0.5, 0.5]		0.995408	[-0.2, 0.2]
FNC11	1	[-0.6, 0.6]		1	[-0.5, 0.5]		1	[-0.3, 0.3]		1	[-0.5, 0.5]		0.909275	[-0.3, 0.1]
FNC12	1	[-0.5, 0.5]		1	[-0.4, 0.4]		1	[-0.2, 0.2]		1	[-0.4, 0.4]		1	[-0.2, 0.2]
FNC13	1	[-0.9, 0.9]		1	[-0.7, 0.7]		1	[-0.4, 0.4]		1	[-0.8, 0.8]		1	[-0.3, 0.3]
FNC14	1	[-0.7, 0.7]		1	[-0.5, 0.5]		1	[-0.3, 0.3]		1	[-0.6, 0.6]		1	[-0.2, 0.2]
FNC15	1	[-0.7, 0.7]		1	[-0.5, 0.5]		1	[-0.3, 0.3]		1	[-0.6, 0.6]		0.875497	[-0.3, 0.1]
FNC16	1	[-0.6, 0.6]		1	[-0.5, 0.5]		1	[-0.2, 0.2]		1	[-0.5, 0.5]		0.940609	[-0.3, 0.1]
FNC17	1	[-0.5, 0.5]		1	[-0.4, 0.4]		1	[-0.2, 0.2]		1	[-0.4, 0.4]		1	[-0.1, 0.1]
FNC18	1	[-0.7, 0.7]		1	[-0.5, 0.5]		1	[-0.3, 0.3]		1	[-0.6, 0.6]		1	[-0.2, 0.2]
FNC19	1	[-0.6, 0.6]		1	[-0.5, 0.5]		0.847633	[-0.4, 0.1]		1	[-0.5, 0.5]		1	[-0.2, 0.2]
FNC20	1	[-0.8, 0.8]		1	[-0.6, 0.6]		1	[-0.3, 0.3]		1	[-0.7, 0.7]		1	[-0.2, 0.2]
FNC21	1	[-0.8, 0.8]		1	[-0.6, 0.6]		0.965974	[-0.3, 0.3]		1	[-0.6, 0.6]		1	[-0.2, 0.2]
FNC22	1	[-0.8, 0.8]		1	[-0.6, 0.6]		1	[-0.3, 0.3]		1	[-0.6, 0.6]		0.965812	[-0.3, 0.2]
FNC23	1	[-0.6, 0.6]		1	[-0.5, 0.5]		1	[-0.3, 0.3]		1	[-0.5, 0.5]		1	[-0.2, 0.2]
FNC24	1	[-0.5, 0.5]		1	[-0.4, 0.4]		1.0214	[-0.2, 0.2]		1	[-0.4, 0.4]		1	[-0.2, 0.2]
FNC25	1	[-0.7, 0.7]		1	[-0.5, 0.5]		0.989488	[-0.3, 0.3]		1	[-0.5, 0.5]		1	[-0.2, 0.2]
FNC26	1	[-0.9, 0.9]		1	[-0.7, 0.7]		1.0312	[-0.3, 0.4]		1	[-0.8, 0.8]		1	[-0.3, 0.3]
FNC27	1	[-0.9, 0.9]		1	[-0.7, 0.7]		1	[-0.4, 0.4]		1	[-0.7, 0.7]		1	[-0.3, 0.3]
FNC28	1	[-0.7, 0.7]		1	[-0.5, 0.5]		1	[-0.3, 0.3]		1	[-0.6, 0.6]		1	[-0.2, 0.2]
FNC29	1	[-0.7, 0.7]		1	[-0.5, 0.5]		0.926279	[-0.3, 0.2]		1	[-0.5, 0.5]		1	[-0.2, 0.2]
FNC30	1	[-0.6, 0.6]		1	[-0.5, 0.5]		1	[-0.2, 0.2]		1	[-0.5, 0.5]		1	[-0.2, 0.2]
FNC31	1	[-0.8, 0.8]		1	[-0.6, 0.6]		0.914992	[-0.4, 0.2]		1	[-0.6, 0.6]		1	[-0.2, 0.2]
FNC32	1	[-0.6, 0.6]		1	[-0.4, 0.4]		0.888641	[-0.3, 0.1]		1	[-0.5, 0.5]		1	[-0.2, 0.2]
FNC33	1	[-0.7, 0.7]		1	[-0.5, 0.5]		1	[-0.3, 0.3]		1	[-0.6, 0.6]		1	[-0.2, 0.2]
FNC34	1	[-0.5, 0.5]		1	[-0.4, 0.4]		1	[-0.2, 0.2]		1	[-0.4, 0.4]		1.0074	[-0.2, 0.2]
FNC35	1	[-0.6, 0.6]		1	[-0.4, 0.4]		1.03225	[-0.2, 0.3]		1	[-0.5, 0.5]		1	[-0.2, 0.2]
FNC36	1	[-0.5, 0.5]		1	[-0.4, 0.4]		1	[-0.2, 0.2]		1	[-0.4, 0.4]		1	[-0.2, 0.2]
FNC37	1	[-0.8, 0.8]		1	[-0.6, 0.6]		1	[-0.3, 0.3]		1	[-0.6, 0.6]		1.00836	[-0.2, 0.2]
FNC38	1	[-1.0, 1.0]		1	[-0.7, 0.7]		1.09378	[-0.3, 0.5]		1	[-0.8, 0.8]		1	[-0.3, 0.3]
FNC39	1	[-0.9, 0.9]		1	[-0.7, 0.7]		1	[-0.4, 0.4]		1	[-0.8, 0.8]		0.994392	[-0.3, 0.3]
FNC40	1	[-0.7, 0.7]		1	[-0.6, 0.6]		1	[-0.3, 0.3]		1	[-0.6, 0.6]		1	[-0.2, 0.2]
FNC41	1	[-0.8, 0.8]		1	[-0.6, 0.6]		1	[-0.3, 0.3]		1	[-0.7, 0.7]		1	[-0.3, 0.3]
FNC42	1	[-0.7, 0.7]		1	[-0.5, 0.5]		1	[-0.3, 0.3]		1	[-0.6, 0.6]		1	[-0.2, 0.2]
FNC43	1	[-0.7, 0.7]		1	[-0.5, 0.5]		1.06446	[-0.2, 0.3]		1	[-0.6, 0.6]		1	[-0.2, 0.2]
FNC44	1	[-0.7, 0.7]		1	[-0.5, 0.5]		0.97385	[-0.3, 0.3]		1	[-0.6, 0.6]		1	[-0.2, 0.2]
FNC45	1	[-0.5, 0.5]		1	[-0.4, 0.4]		0.857147	[-0.4, 0.1]		1	[-0.4, 0.4]		1	[-0.2, 0.2]
FNC_meta_num_states	1	[-0.5, 0.5]		1	[-0.3, 0.3]		1	[-0.2, 0.2]		1	[-0.4, 0.4]		1	[-0.1, 0.1]
FNC_meta_change_states	1	[-0.6, 0.6]		1	[-0.4, 0.4]		1	[-0.2, 0.2]		1	[-0.5, 0.5]		1	[-0.2, 0.2]
FNC_meta_state_span	1	[-0.2, 0.2]		1	[-0.1, 0.1]		0.920337	[-0.2, -0.0]		1	[-0.2, 0.2]		1	[-0.1, 0.1]
FNC_meta_tot_dist	1	[-0.4, 0.4]		1	[-0.3, 0.3]		0.972864	[-0.2, 0.2]		1	[-0.4, 0.4]		1	[-0.1, 0.1]
PreInt_EduHx,getalongkids_school	1	[-0.2, 0.2]		1	[-0.1, 0.1]		1.17936	[0.1, 0.2]		1	[-0.2, 0.2]		1	[-0.1, 0.1]
PreInt_EduHx,bullied	1	[-0.2, 0.2]		1	[-0.1, 0.1]		0.884258	[-0.2, -0.0]		1	[-0.2, 0.2]		1	[-0.1, 0.1]
PreInt_EduHx,getalongkids_neighborhood	1	[-0.2, 0.2]		1	[-0.1, 0.1]		0.968748	[-0.1, 0.0]		1	[-0.1, 0.1]		1	[-0.0, 0.0]
PreInt_EduHx,number_friends	1	[-0.2, 0.2]		1	[-0.1, 0.1]		1	[-0.1, 0.1]		1	[-0.1, 0.1]		1.11898	[0.1, 0.2]
SCQ,SCQ_Total	1	[-0.2, 0.2]		1	[-0.2, 0.2]		1	[-0.1, 0.1]		1	[-0.2, 0.2]		1	[-0.1, 0.1]
SDQ,SDQ_Hyperactivity	1	[-0.4, 0.4]		1	[-0.3, 0.3]		1.04184	[-0.1, 0.2]		1	[-0.3, 0.3]		1.07952	[-0.0, 0.2]
SDQ,SDQ_Internalizing	1	[-0.2, 0.2]		1	[-0.2, 0.2]		0.923837	[-0.2, 0.0]		1	[-0.2, 0.2]		0.924063	[-0.1, -0.0]
SDQ,SDQ_Prosocial	1	[-0.2, 0.2]		1	[-0.2, 0.2]		1	[-0.1, 0.1]		1	[-0.2, 0.2]		1.07342	[0.0, 0.1]
CTOPP,CTOPP_RSN_Comp	1	[-0.2, 0.2]		1	[-0.1, 0.1]		1	[-0.1, 0.1]		1	[-0.1, 0.1]		1	[-0.1, 0.1]
Pegboard,peg_z_d	1	[-0.2, 0.2]		1	[-0.2, 0.2]		1	[-0.1, 0.1]		1	[-0.2, 0.2]		1.0485	[-0.0, 0.1]
Pegboard,peg_z_nd	1	[-0.2, 0.2]		1	[-0.2, 0.2]		1.04378	[-0.1, 0.1]		1	[-0.2, 0.2]		1.09229	[0.0, 0.2]
Physical,Diastolic_BP	1	[-0.1, 0.1]		1	[-0.1, 0.1]		0.866433	[-0.2, -0.1]		1	[-0.1, 0.1]		0.868342	[-0.2, -0.1]
PreInt_DevHx,m_birthage	1	[-0.1, 0.1]		1	[-0.1, 0.1]		1.03183	[-0.0, 0.1]		1	[-0.1, 0.1]		1.03162	[-0.0, 0.1]
SDQ,SDQ_Externalizing	1	[-0.4, 0.4]		1	[-0.3, 0.3]		1.14907	[-0.0, 0.3]		1	[-0.4, 0.4]		1.02313	[-0.1, 0.2]
SRS_Total_T	1	[-0.3, 0.3]		1	[-0.2, 0.2]		1	[-0.1, 0.1]		1	[-0.2, 0.2]		0.972958	[-0.1, 0.1]
SWAN,SWAN_HY	1	[-0.2, 0.2]		1	[-0.2, 0.2]		0.882226	[-0.2, -0.0]		1	[-0.2, 0.2]		1.16834	[0.1, 0.2]
SWAN,SWAN_IN	1	[-0.2, 0.2]		1	[-0.1, 0.1]		0.941186	[-0.1, 0.0]		1	[-0.2, 0.2]		0.908461	[-0.2, -0.0]
TOWRE,TOWRE_Total_Scaled	1	[-0.2, 0.2]		1	[-0.2, 0.2]		1	[-0.1, 0.1]		1	[-0.2, 0.2]		1	[-0.1, 0.1]
FSIQ	1	[-0.2, 0.2]		1	[-0.2, 0.2]		1	[-0.1, 0.1]		1	[-0.2, 0.2]		1	[-0.1, 0.1]
WIAT,WIAT_LC_Stnd	1	[-0.2, 0.2]		1	[-0.1, 0.1]		1.04854	[-0.0, 0.1]		1	[-0.2, 0.2]		1	[-0.1, 0.1]
WIAT,WIAT_Num_Stnd	1	[-0.2, 0.2]		1	[-0.1, 0.1]		0.895078	[-0.2, -0.0]		1	[-0.2, 0.2]		0.944598	[-0.1, 0.0]
WIAT,WIAT_RC_Stnd	1	[-0.2, 0.2]		1	[-0.2, 0.2]		1	[-0.1, 0.1]		1	[-0.2, 0.2]		0.913341	[-0.2, -0.0]
PreInt_EduHx_discipline	1	[-0.1, 0.1]		1	[-0.1, 0.1]		1	[-0.1, 0.1]		1	[-0.1, 0.1]		1.10777	[0.1, 0.1]
FGC	1	[-0.2, 0.2]		1	[-0.2, 0.2]		0.881624	[-0.2, -0.0]		1	[-0.2, 0.2]		0.964523	[-0.1, 0.0]
SAS	1	[-0.2, 0.2]		1	[-0.2, 0.2]		0.844365	[-0.3, -0.1]		1	[-0.2, 0.2]		1	[-0.1, 0.1]
NLES	1	[-0.2, 0.2]		1	[-0.1, 0.1]		0.800318	[-0.3, -0.2]		1	[-0.1, 0.1]		0.86856	[-0.2, -0.1]
BIA,BIA_DEE	1	[-0.1, 0.1]		1	[-0.1, 0.1]		1.14869	[0.1, 0.2]		1	[-0.1, 0.1]		1	[-0.0, 0.0]
CIS_SR,CIS_SR_Total	1	[-0.1, 0.1]		1	[-0.1, 0.1]		1	[-0.0, 0.0]		1	[-0.1, 0.1]		0.991537	[-0.0, 0.0]
MFQ_P,MFQ_P_Total	1	[-0.1, 0.1]		1	[-0.1, 0.1]		0.851223	[-0.2, -0.1]		1	[-0.1, 0.1]		1.02021	[-0.0, 0.0]
MFQ_SR,MFQ_SR_Total	1	[-0.1, 0.1]		1	[-0.1, 0.1]		0.882992	[-0.2, -0.1]		1	[-0.1, 0.1]		1	[-0.0, 0.0]
NIH_Scores,NIH7_Card_P	1	[-0.1, 0.1]		1	[-0.1, 0.1]		0.969297	[-0.1, 0.0]		1	[-0.1, 0.1]		0.856935	[-0.2, -0.1]
Temp_Disc,Temp_Disc_run2_ed50	1	[-0.1, 0.1]		1	[-0.1, 0.1]		0.992641	[-0.0, 0.0]		1	[-0.1, 0.1]		1	[-0.0, 0.0]
Temp_Disc,Temp_Disc_run2_k	1	[-0.1, 0.1]		1	[-0.1, 0.1]		0.941691	[-0.1, -0.0]		1	[-0.1, 0.1]		1.10232	[0.1, 0.1]
PANAS,PANAS_NegativeAffect	1	[-0.1, 0.1]		1	[-0.1, 0.1]		1	[-0.1, 0.1]		1	[-0.1, 0.1]		0.955967	[-0.1, -0.0]
ASSQ,ASSQ_Total	1	[-0.1, 0.1]		1	[-0.1, 0.1]		1.12708	[0.1, 0.1]		1	[-0.1, 0.1]		1	[-0.0, 0.0]
Barratt,Barratt_Total_Edu	1	[-0.1, 0.1]		1	[-0.0, 0.0]		0.916815	[-0.1, -0.1]		1	[-0.1, 0.1]		1	[-0.0, 0.0]
Barratt,Barratt_Total_Occ	1	[-0.1, 0.1]		1	[-0.0, 0.0]		0.995274	[-0.0, 0.0]		1	[-0.1, 0.1]		1.03278	[0.0, 0.1]
DTS,DTS_Total	1	[-0.1, 0.1]		1	[-0.1, 0.1]		1	[-0.1, 0.1]		1	[-0.1, 0.1]		0.97006	[-0.1, 0.0]
FSQ,FSQ_04	1	[-0.1, 0.1]		1	[-0.0, 0.0]		1.08908	[0.1, 0.1]		1	[-0.1, 0.1]		1.14439	[0.1, 0.2]
PreInt_DevHx,skill_age_06	1	[-0.1, 0.1]		1	[-0.1, 0.1]		1	[-0.0, 0.0]		1	[-0.1, 0.1]		1	[-0.0, 0.0]
NIH_Scores,NIH7_Flanker_P	1	[-0.1, 0.1]		1	[-0.1, 0.1]		0.924272	[-0.1, -0.0]		1	[-0.1, 0.1]		1	[-0.0, 0.0]
NIH_Scores,NIH7_List_P	1	[-0.1, 0.1]		1	[-0.1, 0.1]		1	[-0.1, 0.1]		1	[-0.1, 0.1]		1.06062	[0.0, 0.1]
RBS,RBS_Total	1	[-0.2, 0.2]		1	[-0.1, 0.1]		1.05084	[-0.0, 0.1]		1	[-0.1, 0.1]		0.883149	[-0.2, -0.1]
EHQ,EHQ_Total	1	[-0.1, 0.1]		1	[-0.0, 0.0]		0.938134	[-0.1, -0.0]		1	[-0.0, 0.0]		0.991289	[-0.0, 0.0]
Physical,BMI	1	[-0.1, 0.1]		1	[-0.1, 0.1]		0.794514	[-0.3, -0.2]		1	[-0.1, 0.1]		0.868667	[-0.2, -0.1]
GFTA,GFTA_SIW_Stnd	1	[-0.1, 0.1]		1	[-0.1, 0.1]		1.08575	[0.0, 0.1]		1	[-0.1, 0.1]		1	[-0.0, 0.0]
C3SR,C3SR_NI	0.948947	[-0.1, 0.0]		1	[-0.0, 0.0]		0.922277	[-0.1, -0.1]		1	[-0.0, 0.0]		1.07761	[0.1, 0.1]
C3SR,C3SR_PI	1	[-0.1, 0.1]		1	[-0.0, 0.0]		1.09376	[0.1, 0.1]		1	[-0.0, 0.0]		1.02862	[0.0, 0.0]
NIH_Scores,NIH7_Pattern_P	1	[-0.1, 0.1]		1	[-0.1, 0.1]		1.02669	[-0.0, 0.1]		1	[-0.1, 0.1]		0.984258	[-0.0, 0.0]
PANAS,PANAS_PositiveAffect	1	[-0.1, 0.1]		1	[-0.1, 0.1]		0.942979	[-0.1, -0.0]		1	[-0.1, 0.1]		0.95386	[-0.1, -0.0]
APQ_P,APQ_P_Total	1	[-0.1, 0.1]		1	[-0.1, 0.1]		0.922595	[-0.1, -0.0]		1	[-0.1, 0.1]		1.01358	[-0.0, 0.1]
APQ_SR,APQ_SR_Total	1	[-0.1, 0.1]		1	[-0.1, 0.1]		0.962825	[-0.1, 0.0]		1	[-0.1, 0.1]		0.86329	[-0.2, -0.1]
Age	1	[-0.3, 0.3]		1	[-0.2, 0.2]		1	[-0.1, 0.1]		1	[-0.3, 0.3]		1	[-0.1, 0.1]
CGAS,CGAS_Score	1	[-0.2, 0.2]		1	[-0.1, 0.1]		1.26271	[0.2, 0.3]		1	[-0.1, 0.1]		1	[-0.0, 0.0]
CIS_P,CIS_P_Score	1	[-0.1, 0.1]		1	[-0.1, 0.1]		0.814575	[-0.3, -0.2]		1	[-0.1, 0.1]		0.907713	[-0.1, -0.1]
ICU_P,ICU_P_Total	1	[-0.2, 0.2]		1	[-0.1, 0.1]		0.863946	[-0.2, -0.1]		1	[-0.2, 0.2]		1	[-0.1, 0.1]
